# Supplementary material for: Tetra­aqua­bis­[5-(3-pyrid­yl)tetra­zolido-κN 5]zinc(II) tetra­hydrate
Source: Acta Crystallogr Sect E Struct Rep Online. 2010 Nov 27;66(Pt 12):m1667. doi: 10.1107/S1600536810048464 (PMC3011773; doi:10.1107/S1600536810048464)
Supplement: Supplementary file 1 [file e-66-m1667-sup1.cif]

##############################################################################
###                                                                        ###
###        Electronic paper (Acta Crystallographica Section E)             ###
###                                                                        ###
##############################################################################
#                                                                            #
# This CIF contains the data in a paper accepted for publication in Acta     #
# Crystallographica Section E. It conforms to the requirements of Notes      #
# for Authors for Section E, and has been peer reviewed under the auspices   #
# of the IUCr Commission on Journals.                                        #
#                                                                            #
# Full details of the Crystallographic Information File format               #
# are given in the paper "The Crystallographic Information File (CIF):       #
# a New Standard Archive File for Crystallography" by S. R. Hall, F. H.      #
# Allen and I. D. Brown [Acta Cryst. (1991), A47, 655-685].                  #
#                                                                            #
# The current version of the core CIF dictionary is obtainable from          #
# ftp://ftp.iucr.org/pub/cif_core.dic. The current version number is 2.4.    #
#                                                                            #
# Software is freely available for graphical display of the structure(s) in  #
# this CIF.  For information consult the CIF home page http://www.iucr.org/  #
# cif/home.html                                                              #
#                                                                            #
# This file may be used for bona fide research purposes within the           #
# scientific community so long as proper attribution is given to the journal # 
# article from which it was obtained.                                        #
#                                                                            #
##############################################################################
                                             
data_I
_audit_creation_method     SHELXL-97
_chemical_name_systematic
;
Tetraaquabis[5-(3-pyridyl)tetrazolido-\k<i>N</i>^5^]zinc(II)
tetrahydrate
;
_chemical_name_common     ?
_chemical_formula_moiety     'C12 H16 N10 O4 Zn, 4(H2 O)'
_chemical_formula_sum     'C12 H24 N10 O8 Zn'
_chemical_formula_iupac     '[Zn (C6 H4 N5)2 (H2 O)4], 4H2 O'
_chemical_formula_weight     501.78
_chemical_melting_point     ?
_symmetry_cell_setting     triclinic
_symmetry_space_group_name_H-M     'P -1'
_symmetry_space_group_name_Hall     '-P 1'
loop_
    _symmetry_equiv_pos_as_xyz
    'x, y, z'
    '-x, -y, -z'
_cell_length_a     8.0930(13)
_cell_length_b     8.5836(14)
_cell_length_c     8.7082(14)
_cell_angle_alpha     85.942(2)
_cell_angle_beta     65.075(2)
_cell_angle_gamma     72.369(2)
_cell_volume     521.69(15)
_cell_formula_units_Z     1
_cell_measurement_reflns_used     2640
_cell_measurement_theta_min     2.5
_cell_measurement_theta_max     25.01
_cell_measurement_temperature     296(2)
_exptl_crystal_description     Prism
_exptl_crystal_colour     Colorless
_exptl_crystal_size_max     0.35
_exptl_crystal_size_mid     0.23
_exptl_crystal_size_min     0.18
_exptl_crystal_density_diffrn     1.597
_exptl_crystal_density_meas     ?
_exptl_crystal_density_method     'not measured'
_exptl_crystal_F_000     260
_exptl_absorpt_coefficient_mu     1.240
_exptl_absorpt_correction_type     multi-scan
_exptl_absorpt_process_details     '(SADABS; Sheldrick, 1996)'
_exptl_absorpt_correction_T_min     0.717
_exptl_absorpt_correction_T_max     0.800
_exptl_special_details
;
;
_diffrn_ambient_temperature     296(2)
_diffrn_radiation_type     MoK\a
_diffrn_radiation_wavelength     0.71073
_diffrn_radiation_source     'fine-focus sealed tube'
_diffrn_radiation_monochromator     graphite
_diffrn_measurement_device_type     'Bruker SMART CCD'
_diffrn_measurement_method     '\f and \w'
_diffrn_detector_area_resol_mean     ?
_diffrn_reflns_number     2640
_diffrn_reflns_av_R_equivalents     0.0183
_diffrn_reflns_av_sigmaI/netI     0.0275
_diffrn_reflns_theta_min     2.50
_diffrn_reflns_theta_max     25.01
_diffrn_reflns_theta_full     25.01
_diffrn_measured_fraction_theta_max     0.984
_diffrn_measured_fraction_theta_full     0.984
_diffrn_reflns_limit_h_min     -8
_diffrn_reflns_limit_h_max     9
_diffrn_reflns_limit_k_min     -10
_diffrn_reflns_limit_k_max     9
_diffrn_reflns_limit_l_min     -9
_diffrn_reflns_limit_l_max     10
_diffrn_standards_number     ?
_diffrn_standards_interval_count     ?
_diffrn_standards_interval_time     ?
_diffrn_standards_decay_%     ?
_refine_special_details
;
Refinement of <i>F</i>^2^ against ALL reflections. The weighted <i>R</i>-factor
<i>wR</i> and goodness of fit <i>S</i> are based on <i>F</i>^2^, conventional
<i>R</i>-factors <i>R</i> are based on <i>F</i>, with <i>F</i> set to zero for
negative <i>F</i>^2^. The threshold expression of <i>F</i>^2^ >
\s(<i>F</i>^2^) is used only for calculating <i>R</i>-factors(gt) <i>etc</i>.
and is not relevant to the choice of reflections for refinement.
<i>R</i>-factors based on <i>F</i>^2^ are statistically about twice as large
as those based on <i>F</i>, and <i>R</i>- factors based on ALL data will be
even larger.
;
_reflns_number_total     1814
_reflns_number_gt     1788
_reflns_threshold_expression     I>2\s(I)
_refine_ls_structure_factor_coef     Fsqd
_refine_ls_matrix_type     full
_refine_ls_R_factor_all     0.0264
_refine_ls_R_factor_gt     0.0261
_refine_ls_wR_factor_gt     0.0709
_refine_ls_wR_factor_ref     0.0712
_refine_ls_goodness_of_fit_ref     1.003
_refine_ls_restrained_S_all     1.003
_refine_ls_number_reflns     1814
_refine_ls_number_parameters     142
_refine_ls_number_restraints     0
_refine_ls_hydrogen_treatment     constr
_refine_ls_weighting_scheme     calc
_refine_ls_weighting_details
         'calc w=1/[\s^2^(Fo^2^)+(0.0380P)^2^+0.3832P] where P=(Fo^2^+2Fc^2^)/3'
_atom_sites_solution_hydrogens     geom
_atom_sites_solution_primary     direct
_atom_sites_solution_secondary     difmap
_refine_ls_shift/su_max     0.000
_refine_ls_shift/su_mean     0.000
_refine_diff_density_max     0.246
_refine_diff_density_min     -0.480
_refine_ls_extinction_method     none
_refine_ls_extinction_coef     ?
loop_
    _atom_type_symbol
    _atom_type_description
    _atom_type_scat_dispersion_real
    _atom_type_scat_dispersion_imag
    _atom_type_scat_source
    'C' 'C' 0.0033 0.0016
                         'International Tables Vol C Tables 4.2.6.8 and 6.1.1.4'
    'H' 'H' 0.0000 0.0000
                         'International Tables Vol C Tables 4.2.6.8 and 6.1.1.4'
    'O' 'O' 0.0106 0.0060
                         'International Tables Vol C Tables 4.2.6.8 and 6.1.1.4'
    'Zn' 'Zn' 0.2839 1.4301
                         'International Tables Vol C Tables 4.2.6.8 and 6.1.1.4'
    'N' 'N' 0.0061 0.0033
                         'International Tables Vol C Tables 4.2.6.8 and 6.1.1.4'
_computing_data_collection     'SMART (Bruker, 2007)'
_computing_cell_refinement     'SAINT (Bruker, 2007)'
_computing_data_reduction     'SAINT (Bruker, 2007)'
_computing_structure_solution     'SHELXS97 (Sheldrick, 2008)'
_computing_structure_refinement     'SHELXS97 (Sheldrick, 2008)'
_computing_molecular_graphics
                     'SHELXTL (Sheldrick, 2008) and DIAMOND (Brandenburg, 1999)'
_computing_publication_material     'SHELXTL (Sheldrick, 2008)'
loop_
    _atom_site_type_symbol
    _atom_site_label
    _atom_site_fract_x
    _atom_site_fract_y
    _atom_site_fract_z
    _atom_site_U_iso_or_equiv
    _atom_site_adp_type
    _atom_site_calc_flag
    _atom_site_refinement_flags
    _atom_site_occupancy
    _atom_site_disorder_assembly
    _atom_site_disorder_group
    Zn Zn1 1.0000 0.5000 0.0000 0.02415(12) Uani d S 1 . .
    N N1 0.9006(2) 0.5872(2) 0.2605(2) 0.0253(3) Uani d . 1 . .
    N N2 1.2471(2) 0.8188(2) 0.3456(2) 0.0295(4) Uani d . 1 . .
    N N3 1.3341(2) 0.8789(2) 0.4176(2) 0.0323(4) Uani d . 1 . .
    N N4 1.2417(3) 0.8856(2) 0.5824(2) 0.0316(4) Uani d . 1 . .
    N N5 1.0910(2) 0.8308(2) 0.6230(2) 0.0277(4) Uani d . 1 . .
    O O1 1.2917(2) 0.49525(18) -0.06216(18) 0.0332(3) Uani d . 1 . .
    H H1A 1.3635 0.4132 -0.0366 0.050 Uiso d R 1 . .
    H H1B 1.3182 0.5786 -0.0438 0.050 Uiso d R 1 . .
    O O2 0.9302(2) 0.74166(18) -0.05239(19) 0.0431(4) Uani d . 1 . .
    H H2A 0.9749 0.7802 -0.1488 0.052 Uiso d R 1 . .
    H H2B 0.8479 0.8183 0.0214 0.065 Uiso d R 1 . .
    O O3 0.5798(2) 0.25397(19) 1.00465(19) 0.0359(3) Uani d . 1 . .
    H H3B 0.5938 0.1703 1.0616 0.054 Uiso d R 1 . .
    H H3A 0.6317 0.2165 0.9019 0.054 Uiso d R 1 . .
    O O4 0.6545(2) -0.01658(18) 0.19326(18) 0.0337(3) Uani d . 1 . .
    H H4A 0.6930 0.0211 0.2554 0.051 Uiso d R 1 . .
    H H4B 0.5598 -0.0480 0.2593 0.051 Uiso d R 1 . .
    C C1 1.0065(3) 0.6594(2) 0.2951(2) 0.0280(4) Uani d . 1 . .
    H H1 1.1170 0.6696 0.2055 0.034 Uiso calc R 1 . .
    C C2 0.9644(3) 0.7203(2) 0.4543(2) 0.0233(4) Uani d . 1 . .
    C C3 0.7977(3) 0.7081(3) 0.5869(2) 0.0284(4) Uani d . 1 . .
    H H3 0.7630 0.7474 0.6965 0.034 Uiso calc R 1 . .
    C C4 0.6849(3) 0.6368(3) 0.5532(3) 0.0332(5) Uani d . 1 . .
    H H4 0.5716 0.6286 0.6401 0.040 Uiso calc R 1 . .
    C C5 0.7393(3) 0.5773(2) 0.3904(2) 0.0283(4) Uani d . 1 . .
    H H5 0.6616 0.5287 0.3700 0.034 Uiso calc R 1 . .
    C C6 1.0978(3) 0.7907(2) 0.4753(2) 0.0234(4) Uani d . 1 . .
loop_
    _atom_site_aniso_label
    _atom_site_aniso_U_11
    _atom_site_aniso_U_22
    _atom_site_aniso_U_33
    _atom_site_aniso_U_12
    _atom_site_aniso_U_13
    _atom_site_aniso_U_23
    Zn1 0.02550(18) 0.02944(19) 0.01939(18) -0.01032(13) -0.00976(13)
                                                                     0.00137(12)
    N1 0.0254(8) 0.0299(8) 0.0232(8) -0.0103(7) -0.0113(7) 0.0027(6)
    N2 0.0297(9) 0.0378(9) 0.0237(8) -0.0157(7) -0.0099(7) 0.0023(7)
    N3 0.0321(9) 0.0394(10) 0.0304(9) -0.0173(8) -0.0134(7) 0.0026(7)
    N4 0.0353(9) 0.0353(9) 0.0318(9) -0.0161(8) -0.0176(8) 0.0031(7)
    N5 0.0331(9) 0.0313(9) 0.0231(8) -0.0147(7) -0.0127(7) 0.0033(7)
    O1 0.0273(7) 0.0398(8) 0.0351(8) -0.0100(6) -0.0148(6) -0.0026(6)
    O2 0.0585(10) 0.0300(8) 0.0218(7) -0.0056(7) -0.0051(7) 0.0046(6)
    O3 0.0379(8) 0.0388(8) 0.0276(8) -0.0126(7) -0.0099(6) 0.0030(6)
    O4 0.0364(8) 0.0421(8) 0.0248(7) -0.0187(7) -0.0099(6) 0.0004(6)
    C1 0.0277(10) 0.0370(11) 0.0201(9) -0.0155(8) -0.0067(8) 0.0013(8)
    C2 0.0246(9) 0.0236(9) 0.0229(9) -0.0071(7) -0.0115(7) 0.0034(7)
    C3 0.0274(10) 0.0355(10) 0.0202(9) -0.0096(8) -0.0076(8) -0.0004(8)
    C4 0.0254(10) 0.0461(12) 0.0258(10) -0.0154(9) -0.0055(8) 0.0021(9)
    C5 0.0253(10) 0.0357(11) 0.0275(10) -0.0128(8) -0.0123(8) 0.0033(8)
    C6 0.0260(9) 0.0231(9) 0.0227(9) -0.0086(7) -0.0111(7) 0.0037(7)
_geom_special_details
;
All e.s.d.'s (except the e.s.d. in the dihedral angle between two l.s. planes)
are estimated using the full covariance matrix. The cell e.s.d.'s are taken
into account individually in the estimation of e.s.d.'s in distances, angles
and torsion angles; correlations between e.s.d.'s in cell parameters are only
used when they are defined by crystal symmetry. An approximate (isotropic)
treatment of cell e.s.d.'s is used for estimating e.s.d.'s involving l.s.
planes.
;
loop_
    _geom_bond_atom_site_label_1
    _geom_bond_atom_site_label_2
    _geom_bond_site_symmetry_2
    _geom_bond_distance
    _geom_bond_publ_flag
    Zn1 O2 2_765 2.0503(15) ?
    Zn1 O2 . 2.0503(15) ?
    Zn1 N1 2_765 2.1662(16) ?
    Zn1 N1 . 2.1662(16) ?
    Zn1 O1 2_765 2.1760(14) ?
    Zn1 O1 . 2.1760(14) ?
    N1 C1 . 1.333(3) ?
    N1 C5 . 1.341(2) ?
    N2 C6 . 1.335(2) ?
    N2 N3 . 1.339(2) ?
    N3 N4 . 1.305(3) ?
    N4 N5 . 1.339(2) ?
    N5 C6 . 1.329(3) ?
    O1 H1A . 0.8499 ?
    O1 H1B . 0.8500 ?
    O2 H2A . 0.8498 ?
    O2 H2B . 0.8498 ?
    O3 H3B . 0.8499 ?
    O3 H3A . 0.8499 ?
    O4 H4A . 0.8498 ?
    O4 H4B . 0.8498 ?
    C1 C2 . 1.381(3) ?
    C1 H1 . 0.9300 ?
    C2 C3 . 1.385(3) ?
    C2 C6 . 1.463(3) ?
    C3 C4 . 1.373(3) ?
    C3 H3 . 0.9300 ?
    C4 C5 . 1.380(3) ?
    C4 H4 . 0.9300 ?
    C5 H5 . 0.9300 ?
loop_
    _geom_angle_atom_site_label_1
    _geom_angle_atom_site_label_2
    _geom_angle_atom_site_label_3
    _geom_angle_site_symmetry_1
    _geom_angle_site_symmetry_3
    _geom_angle
    _geom_angle_publ_flag
    O2 Zn1 O2 2_765 . 180.0 ?
    O2 Zn1 N1 2_765 2_765 86.61(6) ?
    O2 Zn1 N1 . 2_765 93.39(6) ?
    O2 Zn1 N1 2_765 . 93.39(6) ?
    O2 Zn1 N1 . . 86.61(6) ?
    N1 Zn1 N1 2_765 . 180.0 ?
    O2 Zn1 O1 2_765 2_765 91.09(7) ?
    O2 Zn1 O1 . 2_765 88.91(7) ?
    N1 Zn1 O1 2_765 2_765 92.52(6) ?
    N1 Zn1 O1 . 2_765 87.48(6) ?
    O2 Zn1 O1 2_765 . 88.91(7) ?
    O2 Zn1 O1 . . 91.09(7) ?
    N1 Zn1 O1 2_765 . 87.48(6) ?
    N1 Zn1 O1 . . 92.52(6) ?
    O1 Zn1 O1 2_765 . 180.00(8) ?
    C1 N1 C5 . . 116.84(17) ?
    C1 N1 Zn1 . . 117.54(12) ?
    C5 N1 Zn1 . . 125.61(13) ?
    C6 N2 N3 . . 104.97(16) ?
    N4 N3 N2 . . 109.42(16) ?
    N3 N4 N5 . . 109.47(16) ?
    C6 N5 N4 . . 105.07(15) ?
    Zn1 O1 H1A . . 118.6 ?
    Zn1 O1 H1B . . 122.1 ?
    H1A O1 H1B . . 106.1 ?
    Zn1 O2 H2A . . 126.3 ?
    Zn1 O2 H2B . . 123.6 ?
    H2A O2 H2B . . 110.0 ?
    H3B O3 H3A . . 105.1 ?
    H4A O4 H4B . . 107.1 ?
    N1 C1 C2 . . 124.80(17) ?
    N1 C1 H1 . . 117.6 ?
    C2 C1 H1 . . 117.6 ?
    C1 C2 C3 . . 117.46(17) ?
    C1 C2 C6 . . 119.00(17) ?
    C3 C2 C6 . . 123.53(17) ?
    C4 C3 C2 . . 118.58(18) ?
    C4 C3 H3 . . 120.7 ?
    C2 C3 H3 . . 120.7 ?
    C3 C4 C5 . . 120.07(18) ?
    C3 C4 H4 . . 120.0 ?
    C5 C4 H4 . . 120.0 ?
    N1 C5 C4 . . 122.24(18) ?
    N1 C5 H5 . . 118.9 ?
    C4 C5 H5 . . 118.9 ?
    N5 C6 N2 . . 111.07(16) ?
    N5 C6 C2 . . 125.41(17) ?
    N2 C6 C2 . . 123.50(17) ?
loop_
    _geom_torsion_atom_site_label_1
    _geom_torsion_atom_site_label_2
    _geom_torsion_atom_site_label_3
    _geom_torsion_atom_site_label_4
    _geom_torsion_site_symmetry_1
    _geom_torsion_site_symmetry_2
    _geom_torsion_site_symmetry_3
    _geom_torsion_site_symmetry_4
    _geom_torsion
    _geom_torsion_publ_flag
    O2 Zn1 N1 C1 2_765 . . . 109.54(15) ?
    O2 Zn1 N1 C1 . . . . -70.46(15) ?
    N1 Zn1 N1 C1 2_765 . . .  -7E1(10)
                                      ?
    O1 Zn1 N1 C1 2_765 . . . -159.52(15) ?
    O1 Zn1 N1 C1 . . . . 20.48(15) ?
    O2 Zn1 N1 C5 2_765 . . . -71.60(16) ?
    O2 Zn1 N1 C5 . . . . 108.40(16) ?
    N1 Zn1 N1 C5 2_765 . . .  11E1(10)
                                      ?
    O1 Zn1 N1 C5 2_765 . . . 19.35(16) ?
    O1 Zn1 N1 C5 . . . . -160.65(16) ?
    C6 N2 N3 N4 . . . . 0.2(2) ?
    N2 N3 N4 N5 . . . . -0.2(2) ?
    N3 N4 N5 C6 . . . . 0.1(2) ?
    C5 N1 C1 C2 . . . . 1.6(3) ?
    Zn1 N1 C1 C2 . . . . -179.40(15) ?
    N1 C1 C2 C3 . . . . -1.3(3) ?
    N1 C1 C2 C6 . . . . 177.49(18) ?
    C1 C2 C3 C4 . . . . 0.0(3) ?
    C6 C2 C3 C4 . . . . -178.70(19) ?
    C2 C3 C4 C5 . . . . 0.8(3) ?
    C1 N1 C5 C4 . . . . -0.7(3) ?
    Zn1 N1 C5 C4 . . . . -179.59(15) ?
    C3 C4 C5 N1 . . . . -0.5(3) ?
    N4 N5 C6 N2 . . . . 0.0(2) ?
    N4 N5 C6 C2 . . . . 178.35(17) ?
    N3 N2 C6 N5 . . . . -0.2(2) ?
    N3 N2 C6 C2 . . . . -178.53(17) ?
    C1 C2 C6 N5 . . . . -169.29(19) ?
    C3 C2 C6 N5 . . . . 9.4(3) ?
    C1 C2 C6 N2 . . . . 8.8(3) ?
    C3 C2 C6 N2 . . . . -172.44(19) ?
loop_
    _geom_hbond_atom_site_label_D
    _geom_hbond_atom_site_label_H
    _geom_hbond_atom_site_label_A
    _geom_hbond_site_symmetry_A
    _geom_hbond_distance_DH
    _geom_hbond_distance_HA
    _geom_hbond_distance_DA
    _geom_hbond_angle_DHA
    O1 H1A O3 1_654 0.85 2.02 2.848(2) 165.3
    O1 H1B O3 2_766 0.85 1.97 2.813(2) 170.5
    O2 H2A N5 1_554 0.85 1.89 2.733(2) 170.8
    O2 H2B O4 1_565 0.85 1.92 2.768(2) 177.0
    O3 H3B O4 1_556 0.85 1.97 2.811(2) 172.7
    O3 H3A N2 2_766 0.85 1.96 2.792(2) 166.9
    O4 H4A N4 2_766 0.85 1.99 2.838(2) 174.6
    O4 H4B N3 1_445 0.85 2.02 2.870(2) 179.5
data_global
_journal_date_recd_electronic     2010-11-13
_journal_date_accepted     2010-11-21
_journal_name_full     'Acta Crystallographica, Section E'
_journal_year     2010
_journal_volume     66
_journal_issue     12
_journal_page_first     m1667
_journal_page_last     m1667
_journal_paper_category     QM
_journal_coeditor_code     LH5162
_publ_contact_author_name     'Jun Zhao'
_publ_contact_author_address
;
College of Mechanical & Material Engineering, Hubei Key Laboratory of Natural
 Products Research and Development,China Three Gorges University, Yichang,
 Hubei, 443002, People's Republic of China
;
_publ_contact_author_email     'junzhao08@126.com'
_publ_contact_author_fax     '86-717-6397516'
_publ_contact_author_phone     '86-717-6397516'
_publ_section_title
;
Tetraaquabis[5-(3-pyridyl)tetrazolido-\k<i>N</i>^5^]zinc(II) tetrahydrate
;
loop_
    _publ_author_name
    _publ_author_footnote
    _publ_author_address
    'Mu, Yi-Qiang' .
;
College of Mechanical & Material Engineering, China Three Gorges University,
Yichang, Hubei 443002, People's Republic of China
;
    'Zhao, Jun' .
;
College of Mechanical & Material Engineering, China Three Gorges University,
Yichang, Hubei 443002, People's Republic of China
;
    'Li, Cai' .
;
College of Mechanical & Material Engineering, China Three Gorges University,
Yichang, Hubei 443002, People's Republic of China
;
