# Supplementary material for: Tetra­aqua­bis­[5-(3-pyrid­yl)tetra­zolido-κN 5]zinc(II) tetra­hydrate
Source: Acta Crystallogr Sect E Struct Rep Online. 2010 Nov 27;66(Pt 12):m1667. doi: 10.1107/S1600536810048464 (PMC3011773; doi:10.1107/S1600536810048464)
Supplement: Supplementary file 2 [file e-66-m1667-Isup2.hkl]

# 
# h,k,l, Fc-squared, Fo-squared, sigma(Fo-squared) and status flag 
# 
data_I
_shelx_title ' 070519a_0m             in P-1' 
_shelx_refln_list_code          4 
_shelx_F_calc_maximum      136.99 
_exptl_crystal_F_000       260.00 
_reflns_d_resolution_high  0.8406 
 
loop_ 
 _symmetry_equiv_pos_as_xyz 
 'x, y, z' 
 '-x, -y, -z' 
 
_cell_length_a     8.0930 
_cell_length_b     8.5836 
_cell_length_c     8.7082 
_cell_angle_alpha  85.942 
_cell_angle_beta   65.075 
_cell_angle_gamma  72.369 
 
_shelx_F_squared_multiplier     1.000 
 
loop_ 
 _refln_index_h 
 _refln_index_k 
 _refln_index_l 
 _refln_F_squared_calc 
 _refln_F_squared_meas 
 _refln_F_squared_sigma 
 _refln_observed_status 
   2   0   0       11.10       11.11      0.47 o 
   3   0   0     3189.14     2993.66     61.80 o 
   4   0   0      409.92      465.22     13.95 o 
   5   0   0       10.09        8.96      0.65 o 
   6   0   0        7.30        7.18      0.71 o 
   7   0   0       49.95       54.13      2.12 o 
   8   0   0       44.91       43.36      1.92 o 
  -8   1   0        9.34        9.26      0.98 o 
  -7   1   0       57.44       58.81      2.32 o 
  -6   1   0       27.31       29.12      1.38 o 
  -5   1   0       98.43      104.30      3.33 o 
  -4   1   0      307.61      329.75     10.07 o 
  -3   1   0      601.15      609.05     12.60 o 
  -2   1   0      110.10      107.60      2.30 o 
  -1   1   0     2507.85     2319.33     47.83 o 
   0   1   0     1356.13     1250.67     35.70 o 
   1   1   0     1130.23     1108.98     31.43 o 
   2   1   0     2016.39     1864.73     52.63 o 
   3   1   0      421.62      414.09      7.15 o 
   4   1   0     1345.34     1375.02     22.20 o 
   6   1   0      243.34      252.18      7.47 o 
   7   1   0      725.01      695.47     19.94 o 
   8   1   0       70.41       70.11      2.63 o 
  -7   2   0      174.20      180.71      5.76 o 
  -6   2   0      320.23      342.76     10.14 o 
  -5   2   0        4.19        4.86      0.56 o 
  -4   2   0       11.44        9.02      0.83 o 
  -3   2   0     1027.72     1016.13     20.93 o 
  -2   2   0      156.86      206.81      4.98 o 
  -1   2   0     3781.69     3354.53    162.85 o 
   0   2   0       35.98       45.94      1.05 o 
   1   2   0     2733.79     2498.15     50.79 o 
   2   2   0       12.99       14.44      0.28 o 
   3   2   0     1010.84      967.61     16.50 o 
   4   2   0     1119.31     1134.96     19.73 o 
   5   2   0      140.69      154.65      3.57 o 
   7   2   0       43.14       46.08      1.84 o 
   8   2   0       11.88       11.55      0.95 o 
  -7   3   0      146.23      164.22      5.35 o 
  -6   3   0       49.28       50.63      2.06 o 
  -5   3   0        7.60        6.96      0.69 o 
  -4   3   0      290.46      287.22      6.12 o 
  -3   3   0       18.44       17.06      0.61 o 
  -2   3   0      193.41      179.90      3.85 o 
  -1   3   0      302.51      303.07      9.68 o 
   0   3   0     1129.84     1097.30     22.70 o 
   1   3   0      968.28      963.91     19.31 o 
   2   3   0      114.41      132.43      2.04 o 
   3   3   0      584.00      572.54      8.60 o 
   4   3   0      283.98      298.51      5.24 o 
   5   3   0        1.38        2.10      0.32 o 
   6   3   0      191.52      188.06      5.63 o 
   7   3   0        2.75        3.41      0.54 o 
  -6   4   0       67.95       69.97      2.69 o 
  -5   4   0      129.36      134.39      3.08 o 
  -4   4   0      105.35      106.35      2.46 o 
  -3   4   0      363.64      373.02      7.87 o 
  -2   4   0      793.66      827.14     17.11 o 
  -1   4   0      607.68      630.89     13.08 o 
   0   4   0      999.25     1000.66     28.15 o 
   1   4   0       54.33       51.82      0.85 o 
   2   4   0      658.93      651.55      9.72 o 
   3   4   0      294.57      296.65      4.50 o 
   4   4   0       73.30       61.89      1.05 o 
   5   4   0      257.37      253.39      4.51 o 
   6   4   0       25.67       26.15      1.22 o 
   7   4   0       83.51       80.06      1.67 o 
   8   4   0       48.55       50.08      1.99 o 
  -5   5   0       85.91       86.99      2.16 o 
  -4   5   0       75.76       83.22      2.03 o 
  -3   5   0      181.99      185.37      4.07 o 
  -2   5   0        3.93        4.63      0.34 o 
  -1   5   0        1.76        1.42      0.24 o 
   0   5   0      206.20      208.82      3.21 o 
   1   5   0      985.89      970.82     16.69 o 
   2   5   0      748.79      781.17     11.69 o 
   3   5   0      392.34      418.82      6.33 o 
   4   5   0     1808.01     1854.61     27.64 o 
   5   5   0      835.10      832.49     14.40 o 
   6   5   0      541.54      532.35      9.30 o 
   7   5   0      104.63      106.46      2.18 o 
   8   5   0        0.82        0.46      0.51 o 
  -5   6   0        1.90        2.87      0.64 o 
  -4   6   0       88.27       93.05      3.26 o 
  -3   6   0      113.89      118.56      4.00 o 
  -2   6   0       21.91       22.10      1.12 o 
  -1   6   0      136.66      132.56      4.68 o 
   0   6   0      172.58      167.28      3.64 o 
   1   6   0      116.80      117.43      1.86 o 
   2   6   0      459.77      474.22      7.15 o 
   3   6   0      672.81      709.25     10.61 o 
   4   6   0      198.62      203.88      3.19 o 
   5   6   0      283.37      277.29      4.94 o 
   6   6   0      474.66      478.06      8.40 o 
   7   6   0       44.48       45.41      1.12 o 
   8   6   0      104.60      101.50      2.12 o 
  -4   7   0       99.29      108.56      3.81 o 
  -3   7   0      128.13      126.58      4.29 o 
  -2   7   0      339.92      351.46     10.99 o 
  -1   7   0       59.12       60.95      2.28 o 
   0   7   0       16.95       17.54      0.98 o 
   1   7   0      103.50      102.34      3.49 o 
   2   7   0        5.86        5.27      0.81 o 
   3   7   0       61.41       64.72      1.36 o 
   4   7   0       34.87       34.35      1.58 o 
   5   7   0        2.26        2.59      0.46 o 
   6   7   0      170.35      169.87      3.18 o 
   7   7   0      344.64      339.55      6.81 o 
  -3   8   0      148.92      149.04      5.04 o 
  -2   8   0      105.43       96.23      3.42 o 
  -1   8   0       67.18       69.78      2.64 o 
   0   8   0      212.74      210.33      6.79 o 
   1   8   0        7.80        6.13      0.69 o 
   2   8   0       16.74       19.36      1.19 o 
   3   8   0      227.46      243.51      7.80 o 
   4   8   0       16.03       16.93      0.70 o 
   5   8   0       32.22       32.21      1.10 o 
   6   8   0       75.83       77.83      2.10 o 
   7   8   0       66.60       67.88      1.99 o 
  -1   9   0       64.61       70.42      2.76 o 
   0   9   0       78.84       76.13      2.90 o 
   1   9   0      104.03      102.66      3.67 o 
   2   9   0       86.23       86.48      3.19 o 
   3   9   0       35.26       37.26      1.78 o 
   4   9   0      179.77      188.95      6.28 o 
   6   9   0        5.84        6.78      0.59 o 
   2  10   0        1.00        1.19      0.72 o 
   3  10   0       24.69       24.39      1.52 o 
   4  10   0       59.69       64.73      2.69 o 
  -3 -10   1       21.12       21.48      1.41 o 
  -2 -10   1       24.45       27.20      1.55 o 
  -5  -9   1       59.11       60.77      1.76 o 
  -4  -9   1       29.86       32.13      1.11 o 
  -3  -9   1       17.79       18.92      1.25 o 
  -2  -9   1       27.39       29.75      1.52 o 
  -1  -9   1       28.55       30.46      1.47 o 
   0  -9   1       48.92       49.04      2.02 o 
   1  -9   1        1.35        1.81      0.69 o 
  -6  -8   1        7.95        8.19      0.65 o 
  -5  -8   1      165.16      177.08      4.21 o 
  -4  -8   1      125.62      137.62      3.33 o 
  -3  -8   1      119.18      126.47      2.49 o 
  -2  -8   1      354.55      359.46     11.22 o 
  -1  -8   1      229.64      214.81      6.87 o 
   0  -8   1      210.68      204.75      6.61 o 
   1  -8   1      104.09       99.27      3.48 o 
   2  -8   1       48.94       47.68      1.99 o 
   3  -8   1        7.14       10.06      0.99 o 
  -7  -7   1       17.72       19.72      0.96 o 
  -6  -7   1       38.42       40.50      1.30 o 
  -5  -7   1      335.97      319.75      7.23 o 
  -4  -7   1      663.03      681.63     14.93 o 
  -3  -7   1      524.27      539.36      9.68 o 
  -2  -7   1        6.71        8.71      0.93 o 
  -1  -7   1      246.99      246.76      4.52 o 
   0  -7   1      332.72      333.87     10.40 o 
   1  -7   1       26.16       25.52      1.25 o 
   2  -7   1       14.24       15.97      1.09 o 
   3  -7   1       38.37       40.89      1.81 o 
   4  -7   1      142.93      146.59      4.94 o 
  -7  -6   1       76.52       76.24      2.73 o 
  -6  -6   1      125.82      123.61      2.40 o 
  -5  -6   1       75.93       80.58      2.14 o 
  -4  -6   1      266.17      271.64      4.83 o 
  -3  -6   1       86.47       82.76      1.38 o 
  -2  -6   1        7.94        6.41      0.32 o 
  -1  -6   1      150.05      151.71      2.82 o 
   0  -6   1       22.09       22.73      0.60 o 
   1  -6   1       50.08       50.49      1.91 o 
   2  -6   1       69.45       76.39      2.73 o 
   3  -6   1      354.23      360.17     11.23 o 
   4  -6   1      108.60      112.66      3.88 o 
   5  -6   1       11.80       13.47      1.07 o 
  -8  -5   1        0.60        0.35      0.35 o 
  -7  -5   1      190.66      191.20      3.59 o 
  -6  -5   1        3.94        3.59      0.75 o 
  -5  -5   1      287.18      280.05      5.00 o 
  -4  -5   1      334.11      330.05      5.81 o 
  -3  -5   1      560.58      587.95      8.84 o 
  -2  -5   1      388.73      377.20      5.69 o 
  -1  -5   1      226.38      225.69      3.45 o 
   0  -5   1      477.77      481.68     10.00 o 
   1  -5   1      249.39      252.17      7.25 o 
   2  -5   1       32.55       29.02      1.11 o 
   3  -5   1       12.68       13.09      0.58 o 
   4  -5   1        3.62        5.90      0.64 o 
   5  -5   1        9.80       11.30      0.96 o 
  -8  -4   1        7.70        7.29      0.79 o 
  -7  -4   1       16.43       17.83      0.66 o 
  -6  -4   1        4.33        5.50      0.37 o 
  -5  -4   1      178.27      169.22      5.05 o 
  -4  -4   1      248.46      263.04      4.66 o 
  -3  -4   1     1142.94     1160.59     20.60 o 
  -2  -4   1      627.80      622.11      9.29 o 
  -1  -4   1      126.42      120.53      1.87 o 
   0  -4   1     3902.99     3661.18    179.53 o 
   1  -4   1       22.87       16.27      0.97 o 
   2  -4   1      690.87      743.62     15.35 o 
   3  -4   1      154.43      143.92      3.16 o 
   4  -4   1      257.41      258.62      6.90 o 
   5  -4   1        7.96        9.05      1.18 o 
   6  -4   1        0.57        0.15      0.55 o 
  -8  -3   1        8.48        8.15      0.85 o 
  -7  -3   1      276.45      260.13      4.73 o 
  -6  -3   1      648.15      640.30     11.13 o 
  -5  -3   1       71.81       70.61      1.41 o 
  -4  -3   1       66.71       65.32      2.26 o 
  -3  -3   1      535.22      518.72      8.04 o 
  -2  -3   1       96.45      117.28      1.83 o 
  -1  -3   1     1157.60     1155.63     17.22 o 
   0  -3   1     1421.42     1392.15     28.81 o 
   1  -3   1      258.66      272.09      5.67 o 
   2  -3   1     1945.02     1842.21     38.02 o 
   3  -3   1      640.36      648.00     13.40 o 
   4  -3   1      590.15      609.76     12.67 o 
   5  -3   1      162.89      174.10      5.17 o 
   6  -3   1       52.10       59.04      2.23 o 
   7  -3   1       45.80       51.92      2.21 o 
  -8  -2   1      241.55      238.09      7.35 o 
  -7  -2   1      126.25      116.59      3.82 o 
  -6  -2   1      153.71      158.47      3.89 o 
  -5  -2   1        8.51        8.84      0.89 o 
  -4  -2   1       52.57       45.03      1.17 o 
  -3  -2   1     1413.19     1399.00     27.34 o 
  -2  -2   1      766.67      817.02     13.99 o 
  -1  -2   1      169.21      184.98      2.84 o 
   0  -2   1     3026.22     2620.03    318.35 o 
   1  -2   1    18767.28    10963.39    446.11 o 
   2  -2   1      169.92      176.69      3.72 o 
   3  -2   1      158.39      156.52      3.34 o 
   4  -2   1     1289.74     1354.38     27.82 o 
   5  -2   1       78.22       85.59      2.00 o 
   6  -2   1       87.69       93.14      3.13 o 
   7  -2   1       36.60       40.35      1.83 o 
  -8  -1   1       13.08       12.36      1.07 o 
  -7  -1   1       80.16       77.33      2.77 o 
  -6  -1   1      137.00      132.81      4.21 o 
  -5  -1   1       25.06       25.67      0.78 o 
  -4  -1   1     1268.33     1265.04     21.61 o 
  -3  -1   1     1425.00     1352.08     23.11 o 
  -2  -1   1      964.44      954.55     16.30 o 
  -1  -1   1     1211.45     1197.00     22.37 o 
   0  -1   1     3015.20     2628.03     78.71 o 
   1  -1   1      730.03      767.81     15.90 o 
   2  -1   1        3.58        3.53      0.22 o 
   3  -1   1      638.96      684.18     14.12 o 
   4  -1   1      116.09      125.33      2.72 o 
   5  -1   1      185.03      195.54      4.20 o 
   6  -1   1       58.73       60.84      2.16 o 
   7  -1   1      210.98      218.68      6.68 o 
   8  -1   1      290.90      293.65      8.90 o 
  -7   0   1      266.77      256.84      7.82 o 
  -6   0   1      191.37      188.04      5.79 o 
  -5   0   1      289.74      303.86      8.91 o 
  -4   0   1        3.44        7.21      0.38 o 
  -3   0   1      147.05      124.27      2.81 o 
  -2   0   1     2081.16     2091.60     45.31 o 
  -1   0   1      207.33      230.23      5.07 o 
   1   0   1      196.66      204.32      5.81 o 
   2   0   1     2511.09     2459.74     57.77 o 
   3   0   1     1220.42     1305.36     52.47 o 
   4   0   1      339.40      373.22      9.81 o 
   5   0   1      272.94      291.64      6.15 o 
   6   0   1       71.92       77.02      2.57 o 
   7   0   1      145.37      141.81      4.47 o 
   8   0   1        7.01        7.48      0.83 o 
  -7   1   1      175.91      179.95      5.75 o 
  -6   1   1      135.01      142.77      4.58 o 
  -4   1   1        1.80        2.63      0.41 o 
  -3   1   1      200.59      143.55      4.45 o 
  -2   1   1      319.04      325.85     12.03 o 
  -1   1   1      231.57      236.56      7.20 o 
   0   1   1      983.31     1101.98     31.19 o 
   1   1   1     1198.45     1141.16     32.39 o 
   3   1   1      198.49      197.61      5.67 o 
   4   1   1     1536.87     1547.79     58.85 o 
   5   1   1      197.67      209.44      4.78 o 
   6   1   1        1.13        4.04      0.49 o 
   7   1   1        9.33        8.67      0.79 o 
   8   1   1        4.24        2.68      0.62 o 
  -7   2   1       18.48       19.76      1.34 o 
  -6   2   1      212.95      222.08      6.84 o 
  -5   2   1      116.53      117.96      3.82 o 
  -4   2   1      361.37      370.82      7.81 o 
  -3   2   1      475.75      471.26     13.29 o 
  -2   2   1        4.18        2.39      0.21 o 
  -1   2   1      426.54      433.62     12.30 o 
   0   2   1      685.81      731.83     15.14 o 
   1   2   1        5.70        4.77      0.27 o 
   2   2   1      349.42      359.24      5.37 o 
   3   2   1     1307.98     1207.10     37.56 o 
   4   2   1      464.93      451.85     12.83 o 
   5   2   1       44.81       40.03      0.99 o 
   6   2   1      704.88      721.90     20.50 o 
   7   2   1       52.70       51.84      1.93 o 
   8   2   1       35.17       33.61      1.52 o 
   9   2   1       53.42       52.25      2.17 o 
  -6   3   1      112.07      124.25      4.20 o 
  -5   3   1      145.36      145.69      4.64 o 
  -4   3   1      833.33      870.46     25.85 o 
  -3   3   1      304.55      321.38      6.80 o 
  -2   3   1      363.59      353.64      7.41 o 
  -1   3   1       87.76       78.71      3.10 o 
   0   3   1        1.68        1.82      0.24 o 
   1   3   1      236.18      230.80      4.85 o 
   2   3   1      227.02      221.39      3.34 o 
   3   3   1      727.08      773.44     11.53 o 
   4   3   1      414.89      476.47      8.27 o 
   5   3   1      924.23      932.30     16.07 o 
   6   3   1      683.73      691.27     19.64 o 
   7   3   1      576.08      556.57     15.96 o 
   8   3   1       57.82       55.49      2.10 o 
   9   3   1        1.54        3.20      0.67 o 
  -6   4   1       55.73       58.30      2.44 o 
  -5   4   1       65.51       65.99      2.47 o 
  -4   4   1       21.76       21.69      0.80 o 
  -3   4   1      574.20      594.10     13.72 o 
  -2   4   1      561.63      540.02     11.26 o 
   0   4   1     2417.35     2233.74    135.05 o 
   1   4   1      493.78      502.01      8.26 o 
   2   4   1      252.46      251.86      3.89 o 
   3   4   1     2445.39     2520.00     63.61 o 
   4   4   1      481.18      512.81      8.89 o 
   5   4   1       17.70       16.60      0.49 o 
   6   4   1      373.70      351.42      6.22 o 
   7   4   1      509.41      508.64     14.62 o 
   8   4   1       10.17        9.91      0.83 o 
   9   4   1       55.66       54.07      2.16 o 
  -5   5   1       11.19       10.85      1.02 o 
  -4   5   1       68.30       73.09      3.53 o 
  -3   5   1      243.00      244.19      7.44 o 
  -2   5   1      150.98      144.85      3.34 o 
  -1   5   1      764.37      723.71     15.02 o 
   0   5   1      270.82      265.01      5.63 o 
   1   5   1      132.94      127.12      1.98 o 
   2   5   1      508.73      497.62      7.47 o 
   3   5   1       37.28       31.50      0.60 o 
   4   5   1      589.37      606.71      9.08 o 
   5   5   1       90.87       95.43      1.83 o 
   6   5   1       16.81       16.45      0.57 o 
   7   5   1      435.14      416.66     12.05 o 
   8   5   1      197.59      193.15      5.92 o 
  -4   6   1       63.92       64.36      2.89 o 
  -3   6   1       97.71       95.50      4.20 o 
  -2   6   1      100.60      101.26      6.64 o 
  -1   6   1      119.19      118.78      2.74 o 
   0   6   1      190.17      196.66      4.28 o 
   1   6   1      176.31      166.36      3.64 o 
   2   6   1      182.06      209.81      3.24 o 
   3   6   1      177.31      177.82      2.78 o 
   4   6   1      841.30      869.58     13.01 o 
   5   6   1        7.77        8.37      0.35 o 
   6   6   1      109.03      106.99      2.09 o 
   7   6   1      222.75      226.73      4.17 o 
   8   6   1       95.92       92.83      3.13 o 
  -3   7   1       39.17       39.53      1.76 o 
  -2   7   1       80.10       82.47      3.02 o 
  -1   7   1      178.83      182.58      5.97 o 
   0   7   1      131.87      145.69      3.29 o 
   1   7   1      118.51      119.69      2.73 o 
   2   7   1       37.36       38.42      1.09 o 
   3   7   1       96.48       96.64      2.25 o 
   4   7   1       33.71       33.78      0.70 o 
   5   7   1       81.30       80.44      1.65 o 
   6   7   1       28.99       30.31      0.81 o 
   7   7   1       67.54       66.91      1.48 o 
   8   7   1       59.37       55.94      2.13 o 
  -2   8   1       30.63       35.95      1.78 o 
  -1   8   1       16.29       15.90      1.12 o 
   0   8   1      282.97      290.65      9.28 o 
   1   8   1      207.27      208.13      6.80 o 
   2   8   1       73.15       77.62      2.92 o 
   3   8   1        9.96        9.10      0.87 o 
   4   8   1       23.32       23.55      1.26 o 
   5   8   1       96.34      102.08      2.09 o 
   6   8   1        5.90        5.93      0.53 o 
   7   8   1       39.41       42.75      1.09 o 
  -1   9   1       34.44       40.01      1.91 o 
   0   9   1      112.89      111.33      4.00 o 
   1   9   1       57.37       57.17      2.39 o 
   2   9   1       53.09       57.43      2.42 o 
   3   9   1       76.93       77.49      2.98 o 
   4   9   1      199.36      201.65      6.69 o 
   5   9   1        1.13        0.95      0.65 o 
   2  10   1       48.71       46.34      2.15 o 
   3  10   1      104.97      111.94      4.13 o 
   4  10   1       23.06       26.00      1.53 o 
  -4  -9   2      397.75      397.27      8.95 o 
  -3  -9   2      503.93      503.31      9.09 o 
  -2  -9   2      178.01      171.88      5.66 o 
  -1  -9   2       26.55       26.63      1.39 o 
   0  -9   2      115.35      103.27      3.62 o 
   1  -9   2       48.17       47.55      2.06 o 
  -6  -8   2        9.01        9.70      0.72 o 
  -5  -8   2       46.25       50.95      1.58 o 
  -4  -8   2       80.46       81.44      2.16 o 
  -3  -8   2      114.92      121.45      3.16 o 
  -2  -8   2       64.14       64.99      1.41 o 
  -1  -8   2       28.90       28.69      0.79 o 
   0  -8   2      234.41      221.97      7.11 o 
   1  -8   2       65.29       64.89      2.47 o 
   2  -8   2       21.99       22.58      1.34 o 
   3  -8   2       87.59       77.46      2.93 o 
  -6  -7   2       96.02       90.49      2.40 o 
  -5  -7   2       73.78       70.75      1.93 o 
  -4  -7   2      191.20      187.24      4.39 o 
  -3  -7   2      150.42      154.78      2.96 o 
  -2  -7   2       37.28       38.87      0.94 o 
  -1  -7   2      123.45      119.87      2.33 o 
   0  -7   2      261.53      258.95      4.76 o 
   2  -7   2      163.34      169.67      5.59 o 
   3  -7   2       92.91       96.12      3.45 o 
   4  -7   2       23.03       24.82      1.38 o 
  -7  -6   2       39.73       37.35      1.30 o 
  -6  -6   2       22.77       23.99      0.95 o 
  -5  -6   2        8.04        8.68      0.61 o 
  -4  -6   2      174.60      172.10      4.02 o 
  -3  -6   2      189.15      183.33      4.91 o 
  -2  -6   2      192.29      196.63      3.64 o 
  -1  -6   2       53.62       47.92      1.06 o 
   0  -6   2       12.09       14.61      0.48 o 
   1  -6   2      572.38      628.99     19.24 o 
   2  -6   2       39.00       32.43      1.46 o 
   3  -6   2      105.75       98.23      3.46 o 
   4  -6   2      111.20      119.81      4.13 o 
   5  -6   2       35.74       36.58      1.72 o 
  -7  -5   2       34.59       36.55      1.01 o 
  -6  -5   2      413.14      383.92      9.58 o 
  -5  -5   2      372.92      382.87      6.79 o 
  -4  -5   2      333.25      350.47      6.19 o 
  -3  -5   2      346.85      353.16      5.38 o 
  -2  -5   2      168.00      169.78      2.64 o 
  -1  -5   2       13.15       11.59      0.85 o 
   0  -5   2      649.79      640.16     19.49 o 
   1  -5   2      170.95      165.90      5.31 o 
   2  -5   2        1.09        0.82      0.39 o 
   3  -5   2      346.27      349.75     10.90 o 
   4  -5   2       93.86       92.81      3.27 o 
   5  -5   2       65.89       67.01      2.56 o 
   6  -5   2       34.49       36.62      1.76 o 
  -7  -4   2      301.41      306.79      5.58 o 
  -6  -4   2       46.68       46.52      1.10 o 
  -5  -4   2       69.83       74.44      1.52 o 
  -4  -4   2       51.92       50.59      1.08 o 
  -3  -4   2      176.19      175.77      2.75 o 
  -2  -4   2     1505.71     1579.51     23.52 o 
  -1  -4   2      861.97      885.14     13.21 o 
   0  -4   2      631.94      664.97     20.18 o 
   1  -4   2     2347.17     2415.67     49.73 o 
   2  -4   2     3509.92     3277.49     67.61 o 
   3  -4   2      253.37      265.98      5.63 o 
   4  -4   2       80.61       78.15      1.86 o 
   5  -4   2      130.98      137.32      3.12 o 
   6  -4   2        9.10        9.67      0.97 o 
  -7  -3   2       65.07       63.03      1.43 o 
  -6  -3   2       76.19       76.24      1.59 o 
  -5  -3   2       22.96       23.99      0.74 o 
  -4  -3   2        9.99        8.64      0.59 o 
  -3  -3   2     1157.87     1140.48     19.56 o 
  -2  -3   2      216.06      220.79      3.38 o 
  -1  -3   2      547.10      568.79      8.53 o 
   0  -3   2     2083.57     2030.85     61.59 o 
   1  -3   2     1097.06     1159.26     23.97 o 
   2  -3   2     1287.43     1288.90     26.57 o 
   3  -3   2      458.55      480.92      9.98 o 
   4  -3   2      526.58      556.47     11.57 o 
   5  -3   2      128.47      140.20      3.13 o 
   6  -3   2       94.11      100.38      2.38 o 
   7  -3   2       79.05       85.15      3.04 o 
  -7  -2   2      136.78      128.42      2.55 o 
  -6  -2   2      468.12      439.92      7.76 o 
  -5  -2   2      200.70      203.13      3.70 o 
  -4  -2   2      265.32      272.37      4.82 o 
  -3  -2   2       10.85        3.15      0.19 o 
  -2  -2   2      106.54      141.11      2.53 o 
  -1  -2   2      202.88      184.23      2.83 o 
   0  -2   2      271.53      351.95      7.68 o 
   1  -2   2      142.68      175.32      3.68 o 
   2  -2   2        3.76        2.51      0.51 o 
   3  -2   2     1538.69     1661.75     34.15 o 
   4  -2   2     1233.72     1330.57     27.36 o 
   5  -2   2      105.97      109.31      2.47 o 
   6  -2   2      309.90      334.20      7.10 o 
   7  -2   2      131.12      135.74      4.37 o 
   8  -2   2       37.47       41.81      1.89 o 
  -7  -1   2      133.14      127.22      4.24 o 
  -6  -1   2      411.94      393.15      6.98 o 
  -5  -1   2      103.17      101.28      2.49 o 
  -4  -1   2      442.11      445.08      7.75 o 
  -3  -1   2      141.88      121.51      2.22 o 
  -2  -1   2        9.46        3.63      0.20 o 
  -1  -1   2        7.46        5.97      0.26 o 
   0  -1   2      611.22      638.65     13.16 o 
   1  -1   2        7.60        9.95      0.75 o 
   2  -1   2       30.00       34.39      0.80 o 
   3  -1   2      928.95      995.89     26.71 o 
   4  -1   2       23.53       24.56      0.69 o 
   5  -1   2      219.58      217.54      4.65 o 
   6  -1   2       66.77       69.60      1.68 o 
   7  -1   2        5.93        5.37      0.70 o 
   8  -1   2        0.57        0.57      0.61 o 
  -7   0   2       10.01       10.23      1.01 o 
  -6   0   2       34.33       32.59      1.57 o 
  -5   0   2      336.69      328.88      5.85 o 
  -4   0   2      278.15      290.59      5.13 o 
  -3   0   2     1150.13     1171.29     20.00 o 
  -2   0   2     1884.40     1933.65     41.93 o 
  -1   0   2        3.88        2.30      0.19 o 
   0   0   2     4501.27     4030.24    113.65 o 
   1   0   2     1735.94     1798.73     50.90 o 
   2   0   2      294.59      325.32      6.74 o 
   3   0   2      140.94      144.35      3.07 o 
   4   0   2      436.89      457.81      9.51 o 
   5   0   2        1.31        1.84      0.23 o 
   6   0   2       31.81       34.01      1.28 o 
   7   0   2      393.90      403.68     11.74 o 
   8   0   2        0.90        0.23      0.55 o 
  -7   1   2       11.61       11.55      1.17 o 
  -6   1   2       69.21       65.16      2.48 o 
  -5   1   2       24.16       25.07      1.29 o 
  -4   1   2      212.95      223.38      6.69 o 
  -3   1   2     1928.52     1992.20     29.71 o 
  -2   1   2        1.92        2.46      0.13 o 
  -1   1   2      253.56      253.23      3.80 o 
   0   1   2     1971.11     1986.19     93.24 o 
   1   1   2       35.14       33.34      1.09 o 
   2   1   2     1787.55     1854.17     52.40 o 
   3   1   2     1581.67     1658.52     46.79 o 
   4   1   2     1573.59     1536.49     31.66 o 
   5   1   2      548.98      592.73     12.28 o 
   6   1   2      493.92      504.20     10.52 o 
   7   1   2      561.89      567.20     16.26 o 
   8   1   2      193.85      189.15      5.83 o 
   9   1   2        4.37        6.31      0.81 o 
  -6   2   2       39.23       38.23      1.78 o 
  -5   2   2      129.29      124.20      4.06 o 
  -4   2   2      117.85      120.02      3.84 o 
  -3   2   2       43.51       40.88      1.19 o 
  -2   2   2      368.97      355.77      7.47 o 
  -1   2   2      289.91      289.23      4.35 o 
   0   2   2       33.80       45.91      1.09 o 
   1   2   2     2788.12     2399.94     68.05 o 
   2   2   2       37.19       46.81      1.49 o 
   3   2   2     1073.25     1123.56     31.65 o 
   4   2   2     5237.65     4490.61    126.43 o 
   5   2   2       97.67      103.95      3.17 o 
   6   2   2      156.93      147.15      3.21 o 
   7   2   2      800.44      795.16     22.60 o 
   9   2   2        6.27        6.35      0.79 o 
  -6   3   2      172.46      174.93      5.66 o 
  -5   3   2       38.48       38.17      1.77 o 
  -4   3   2      193.67      183.40      5.66 o 
  -3   3   2      521.11      468.49     29.74 o 
  -2   3   2      537.54      527.86     19.55 o 
  -1   3   2      372.17      366.44      7.69 o 
   0   3   2     1111.53     1049.09     21.65 o 
   1   3   2       18.43       14.57      0.46 o 
   2   3   2      157.76      171.72      3.68 o 
   4   3   2        3.10        1.72      0.27 o 
   5   3   2      227.42      235.05      6.85 o 
   6   3   2      130.32      134.44      4.08 o 
   7   3   2      139.73      134.53      4.16 o 
   8   3   2      423.80      398.45     11.62 o 
   9   3   2       79.06       74.91      2.73 o 
  -5   4   2       66.56       69.71      2.65 o 
  -4   4   2      348.82      353.56     10.45 o 
  -3   4   2      383.52      365.41     21.01 o 
  -2   4   2      450.13      387.76     27.31 o 
  -1   4   2      299.49      291.68      7.20 o 
   0   4   2     1655.80     1751.74     42.80 o 
   1   4   2     1093.20     1140.97     23.53 o 
   2   4   2       28.15       16.63      0.35 o 
   3   4   2      187.81      247.49      4.34 o 
   4   4   2      279.22      271.77      7.87 o 
   5   4   2      494.03      505.06     14.39 o 
   6   4   2       13.29       13.47      0.75 o 
   7   4   2       86.70       82.77      2.72 o 
   8   4   2      142.84      146.27      4.58 o 
   9   4   2       62.46       54.64      2.13 o 
  -5   5   2        8.06        8.61      0.94 o 
  -4   5   2       36.94       38.95      1.77 o 
  -3   5   2      209.17      212.61      5.64 o 
  -2   5   2       24.28       23.21      1.83 o 
  -1   5   2      429.03      385.33     19.44 o 
   0   5   2     1301.22     1251.95     35.41 o 
   1   5   2      457.78      483.21     10.13 o 
   2   5   2      552.95      542.70      8.19 o 
   3   5   2      254.26      246.32      3.78 o 
   4   5   2      562.90      545.85      8.18 o 
   5   5   2       26.04       25.95      0.67 o 
   6   5   2       13.84       11.79      0.74 o 
   7   5   2      133.28      129.33      4.02 o 
   8   5   2       60.16       56.64      2.10 o 
   9   5   2       10.27        7.87      0.80 o 
  -4   6   2        1.85        1.47      0.66 o 
  -3   6   2      106.62      107.78      6.09 o 
  -2   6   2       33.59       31.35      1.15 o 
  -1   6   2        0.87        0.49      0.37 o 
   0   6   2       28.49       24.62      1.66 o 
   1   6   2      514.96      501.32     10.54 o 
   2   6   2      228.22      237.42      5.13 o 
   3   6   2      309.17      298.64      5.38 o 
   4   6   2      124.34      117.94      1.93 o 
   5   6   2       24.58       26.00      1.91 o 
   6   6   2      404.43      416.69     12.03 o 
   7   6   2       73.39       72.53      2.47 o 
   8   6   2       27.83       27.81      1.34 o 
  -3   7   2       29.67       32.65      1.65 o 
  -2   7   2        5.27        4.59      0.48 o 
  -1   7   2        0.67       -0.07      0.34 o 
   0   7   2       71.25       66.66      1.73 o 
   1   7   2      202.08      188.00      4.17 o 
   2   7   2       14.91       15.21      0.64 o 
   3   7   2       49.04       49.61      1.32 o 
   4   7   2      217.13      214.74      4.69 o 
   5   7   2      280.10      284.95      4.44 o 
   6   7   2        2.80        1.59      0.30 o 
   7   7   2       16.49       18.72      1.07 o 
   8   7   2      220.53      234.77      7.08 o 
  -2   8   2      151.46      166.16      5.67 o 
  -1   8   2       37.70       41.08      1.92 o 
   0   8   2      223.87      224.25      7.37 o 
   1   8   2      116.79      111.36      3.99 o 
   2   8   2        7.11        7.42      0.52 o 
   3   8   2      203.92      205.69      5.05 o 
   4   8   2      173.91      184.74      4.13 o 
   5   8   2        1.70        1.46      0.35 o 
   6   8   2        2.75        5.27      0.61 o 
   7   8   2      122.74      135.75      4.31 o 
   0   9   2       50.33       52.07      2.37 o 
   1   9   2      135.73      134.57      4.78 o 
   2   9   2      317.18      315.58     10.20 o 
   3   9   2       21.47       22.17      1.38 o 
   4   9   2       70.41       76.10      3.01 o 
   5   9   2      258.20      262.68      8.56 o 
   6   9   2       85.11       84.12      3.24 o 
   3  10   2       72.92       76.38      3.10 o 
   4  10   2      290.34      307.96     10.05 o 
  -3  -9   3       12.43       13.70      0.85 o 
  -2  -9   3       67.60       68.02      1.51 o 
   0  -9   3       61.23       58.28      2.34 o 
   1  -9   3       52.03       54.89      2.30 o 
  -5  -8   3        1.97        2.66      0.51 o 
  -4  -8   3       24.21       26.38      1.05 o 
  -3  -8   3       97.24       94.53      2.46 o 
  -2  -8   3      143.27      140.09      3.77 o 
  -1  -8   3      144.70      141.37      2.77 o 
   0  -8   3      103.28       95.52      1.97 o 
   1  -8   3       37.90       33.24      1.58 o 
   2  -8   3       99.13       99.38      3.60 o 
   3  -8   3        9.17        5.79      0.95 o 
  -6  -7   3       23.45       25.95      1.09 o 
  -5  -7   3      161.93      159.69      3.90 o 
  -4  -7   3       87.97       92.07      2.41 o 
  -3  -7   3      154.00      158.88      3.81 o 
  -2  -7   3       41.88       42.25      1.02 o 
  -1  -7   3       28.09       30.37      1.19 o 
   0  -7   3      112.76      113.08      2.24 o 
   1  -7   3      235.66      223.96      7.19 o 
   2  -7   3      118.00      108.43      3.81 o 
   3  -7   3       53.45       51.13      2.21 o 
   4  -7   3      140.58      144.77      5.01 o 
  -6  -6   3      247.32      249.52      5.82 o 
  -5  -6   3       14.93       14.85      0.78 o 
  -4  -6   3       83.29       88.03      2.29 o 
  -3  -6   3       41.60       42.76      1.29 o 
  -2  -6   3        3.41        3.65      0.30 o 
  -1  -6   3      322.63      322.74      5.84 o 
   0  -6   3      143.30      145.87      2.79 o 
   1  -6   3      202.51      202.01      6.46 o 
   2  -6   3      529.21      515.59     15.90 o 
   3  -6   3      791.73      750.93     23.00 o 
   4  -6   3      216.63      208.82      6.81 o 
   5  -6   3       26.05       28.37      1.61 o 
  -6  -5   3      163.11      156.64      3.03 o 
  -5  -5   3       63.00       66.95      1.45 o 
  -3  -5   3      216.96      215.17      4.94 o 
  -2  -5   3      481.04      485.63      8.64 o 
  -1  -5   3      137.73      138.02      2.61 o 
   0  -5   3      382.97      374.27     11.53 o 
   1  -5   3      222.49      215.33      6.79 o 
   2  -5   3       24.20       26.37      1.20 o 
   3  -5   3      394.51      386.18     11.99 o 
   4  -5   3      104.70      108.72      3.76 o 
   5  -5   3       54.05       58.38      2.34 o 
   6  -5   3       50.68       50.83      2.15 o 
  -7  -4   3       63.37       63.17      1.50 o 
  -6  -4   3      132.91      128.94      2.54 o 
  -5  -4   3      293.55      287.08      5.18 o 
  -4  -4   3      270.10      277.46      4.98 o 
  -3  -4   3      314.54      318.39      5.62 o 
  -2  -4   3      166.81      157.24      2.47 o 
  -1  -4   3       29.85       28.07      1.01 o 
   0  -4   3      589.64      567.41     17.24 o 
   1  -4   3       25.79       20.37      0.94 o 
   2  -4   3        6.77       11.28      0.71 o 
   3  -4   3       48.64       48.40      1.82 o 
   4  -4   3      439.84      466.78     14.38 o 
   5  -4   3      127.57      135.26      4.49 o 
   6  -4   3        6.72        5.49      0.75 o 
   7  -4   3      135.61      137.99      4.72 o 
  -7  -3   3       10.86       13.74      0.66 o 
  -6  -3   3      139.97      137.82      2.69 o 
  -5  -3   3      154.86      145.32      2.74 o 
  -4  -3   3       19.32       19.30      0.59 o 
  -3  -3   3      738.04      754.75     13.03 o 
  -2  -3   3       13.26       21.23      0.46 o 
  -1  -3   3       27.81       42.09      0.85 o 
   0  -3   3     1247.93     1268.73     26.23 o 
   1  -3   3      633.08      616.09     18.69 o 
   2  -3   3       60.40       60.03      1.35 o 
   3  -3   3      311.06      327.77      6.85 o 
   4  -3   3      607.26      660.45     13.70 o 
   5  -3   3       30.55       30.93      0.93 o 
   6  -3   3       52.14       53.09      1.43 o 
   7  -3   3       31.61       32.85      1.55 o 
  -7  -2   3       25.35       29.02      0.91 o 
  -6  -2   3       28.75       31.50      0.88 o 
  -5  -2   3       61.55       58.83      1.28 o 
  -4  -2   3      450.18      445.89      7.79 o 
  -3  -2   3      245.85      261.72      4.63 o 
  -2  -2   3      194.11      186.49      2.89 o 
  -1  -2   3      559.43      617.68      9.28 o 
   0  -2   3       24.04       38.67      0.91 o 
   1  -2   3     1291.88     1287.41     26.54 o 
   2  -2   3      221.03      223.41      4.68 o 
   3  -2   3        2.30        2.56      0.49 o 
   4  -2   3      938.49     1019.92     21.01 o 
   5  -2   3      144.21      155.16      3.40 o 
   6  -2   3       10.80       10.71      1.04 o 
   7  -2   3      176.84      186.88      4.14 o 
   8  -2   3      128.24      138.51      4.53 o 
  -7  -1   3       25.92       24.20      1.44 o 
  -6  -1   3      144.79      154.45      2.95 o 
  -5  -1   3       69.12       72.34      1.50 o 
  -4  -1   3       98.95      100.55      1.94 o 
  -3  -1   3     1159.11     1230.48     21.15 o 
  -2  -1   3     1877.34     2029.82     34.86 o 
  -1  -1   3      179.71      198.02      3.03 o 
   0  -1   3      253.72      234.46      6.88 o 
   1  -1   3      510.58      540.41     11.14 o 
   2  -1   3      499.76      521.19     10.79 o 
   3  -1   3      870.19      914.61     18.84 o 
   4  -1   3      445.09      474.61      9.87 o 
   5  -1   3      295.11      323.58      6.81 o 
   6  -1   3      367.04      390.87      8.24 o 
   7  -1   3      330.33      346.23      7.38 o 
   8  -1   3      286.44      286.04      8.56 o 
  -6   0   3        6.08        7.92      0.88 o 
  -5   0   3       21.92       22.89      0.69 o 
  -4   0   3      506.41      524.09      9.12 o 
  -3   0   3      561.91      594.51     10.29 o 
  -2   0   3      421.30      444.20      7.72 o 
  -1   0   3      770.53      815.58     14.98 o 
   0   0   3     2417.48     2370.83     67.31 o 
   1   0   3      365.45      342.17      9.73 o 
   2   0   3      477.03      485.41     13.72 o 
   3   0   3       22.36       30.81      0.77 o 
   4   0   3      690.63      750.14     15.47 o 
   5   0   3     1346.44     1435.25     29.49 o 
   6   0   3        5.49        4.81      0.37 o 
   7   0   3      145.15      148.63      3.32 o 
   8   0   3      416.69      421.42     12.29 o 
   9   0   3      107.30      105.52      3.61 o 
  -6   1   3       88.81       85.56      3.13 o 
  -5   1   3      182.22      181.22      5.68 o 
  -4   1   3       13.80       12.11      0.45 o 
  -3   1   3      542.09      520.88      9.00 o 
  -2   1   3      549.21      547.89      9.45 o 
  -1   1   3      777.26      876.25     15.00 o 
   0   1   3     3430.56     3308.85    180.35 o 
   1   1   3     1337.15     1148.46     32.30 o 
   2   1   3      170.78      161.64      4.72 o 
   3   1   3      287.77      273.62      7.88 o 
   4   1   3     1017.16      968.25     27.27 o 
   5   1   3       15.44       13.69      0.49 o 
   6   1   3       69.26       71.39      1.69 o 
   7   1   3      173.91      169.14      5.12 o 
   8   1   3       90.37       85.71      2.89 o 
   9   1   3      126.03      121.36      4.00 o 
  -6   2   3      171.47      177.79      5.76 o 
  -5   2   3        1.83        1.70      0.66 o 
  -4   2   3       66.91       66.84      2.45 o 
  -3   2   3      643.26      636.75     18.25 o 
  -2   2   3      191.95      189.09      2.91 o 
  -1   2   3      119.14      112.17      1.90 o 
   0   2   3      222.46      238.22      5.23 o 
   1   2   3     3553.68     3104.80     87.96 o 
   3   2   3       87.14       64.86      2.04 o 
   4   2   3      216.61      167.48      4.93 o 
   5   2   3      230.30      223.12      6.51 o 
   6   2   3      615.79      627.14     13.02 o 
   7   2   3       37.89       38.33      1.46 o 
   8   2   3       21.69       19.89      1.07 o 
   9   2   3       72.86       72.28      2.63 o 
  -5   3   3        0.61        1.39      0.64 o 
  -4   3   3      113.90      112.56      3.75 o 
  -3   3   3      346.40      353.84     10.39 o 
  -2   3   3      208.44      204.02      4.44 o 
  -1   3   3        1.36        2.24      0.24 o 
   0   3   3     1221.57     1285.48     26.50 o 
   1   3   3     1671.33     1580.71     32.65 o 
   2   3   3       15.04       18.29      0.82 o 
   3   3   3      400.71      401.63     11.48 o 
   4   3   3      160.10      155.74      4.62 o 
   5   3   3      282.83      267.66      7.77 o 
   6   3   3       24.89       24.70      1.05 o 
   7   3   3       37.60       35.16      1.41 o 
   8   3   3      234.41      228.97      6.86 o 
   9   3   3       38.82       34.15      1.54 o 
  -5   4   3       53.79       59.27      2.48 o 
  -4   4   3        4.14        4.17      0.69 o 
  -3   4   3       37.32       32.75      1.49 o 
  -2   4   3      717.75      672.92     14.05 o 
  -1   4   3      113.50       99.49      2.32 o 
   0   4   3       91.05       81.94      1.93 o 
   1   4   3      250.83      238.80      5.12 o 
   2   4   3      215.29      197.88      5.84 o 
   3   4   3      285.88      295.85      8.56 o 
   4   4   3      455.07      440.19     12.60 o 
   5   4   3        5.37        8.99      0.64 o 
   6   4   3        4.08        4.25      0.46 o 
   7   4   3      672.70      665.91     19.00 o 
   8   4   3       43.06       40.76      1.62 o 
   9   4   3        3.17        3.73      0.65 o 
  -4   5   3       43.60       43.86      1.98 o 
  -3   5   3       89.70       84.64      3.01 o 
  -2   5   3       39.46       33.11      4.09 o 
  -1   5   3        3.77        3.17      0.42 o 
   0   5   3      192.91      184.80      4.09 o 
   1   5   3      421.90      409.99      8.67 o 
   2   5   3      873.48      846.74     17.56 o 
   3   5   3      207.49      212.07      4.58 o 
   4   5   3      299.77      291.13      8.47 o 
   5   5   3      358.60      344.55      9.98 o 
   6   5   3      176.63      186.05      5.59 o 
   7   5   3        1.14        0.72      0.42 o 
   8   5   3        7.39        9.57      0.82 o 
   9   5   3      108.26      113.88      3.75 o 
  -3   6   3        0.65        0.77      0.61 o 
  -2   6   3       17.66       15.86      1.83 o 
  -1   6   3      186.35      172.33     12.15 o 
   0   6   3       66.96       65.16      1.70 o 
   1   6   3      798.18      788.28     16.46 o 
   2   6   3      162.37      160.27      3.59 o 
   3   6   3       34.73       36.12      1.05 o 
   4   6   3     1190.72     1169.10     24.17 o 
   5   6   3      212.90      222.12      6.61 o 
   6   6   3        2.83        1.23      0.45 o 
   7   6   3       68.93       75.43      2.57 o 
   8   6   3      123.43      127.26      4.08 o 
   9   6   3        2.67        2.62      0.65 o 
  -2   7   3      108.46      109.41      5.61 o 
  -1   7   3       43.09       39.48      3.05 o 
   0   7   3       58.47       52.27      4.54 o 
   1   7   3       41.16       36.78      1.12 o 
   2   7   3       83.88       84.23      3.06 o 
   3   7   3      498.99      504.29     10.65 o 
   4   7   3       47.16       46.34      1.72 o 
   5   7   3      130.17      125.43      2.90 o 
   6   7   3      429.78      409.72     11.90 o 
   7   7   3      194.28      184.29      5.64 o 
   8   7   3       63.10       61.92      2.29 o 
  -1   8   3       10.45       11.71      1.14 o 
   0   8   3       22.38       20.80      1.01 o 
   1   8   3       87.99       76.55      1.98 o 
   2   8   3      247.66      245.76      5.43 o 
   3   8   3      102.99      108.57      2.62 o 
   4   8   3      168.87      175.44      3.97 o 
   5   8   3      366.37      358.25      7.69 o 
   6   8   3       81.87       78.70      2.72 o 
   7   8   3      114.39      111.31      3.64 o 
   1   9   3       21.77       20.03      1.41 o 
   2   9   3       31.06       28.06      1.69 o 
   3   9   3       95.24       95.40      3.67 o 
   4   9   3      149.26      148.93      5.21 o 
   5   9   3        4.53        5.00      0.51 o 
   6   9   3        1.69        2.50      0.59 o 
  -2  -9   4       60.54       61.50      1.83 o 
  -1  -9   4        7.30        8.14      1.32 o 
   0  -9   4        7.40        7.20      0.87 o 
  -4  -8   4       28.31       25.18      1.07 o 
  -3  -8   4      106.26      107.35      2.80 o 
  -2  -8   4       67.65       65.43      1.86 o 
  -1  -8   4       33.79       30.73      0.89 o 
   0  -8   4      241.07      224.14      4.23 o 
   1  -8   4       84.36       78.73      1.74 o 
   2  -8   4       68.27       65.17      2.65 o 
   3  -8   4      154.26      131.80      4.65 o 
  -5  -7   4       57.51       57.39      1.76 o 
  -4  -7   4        6.32        6.20      0.59 o 
  -3  -7   4      108.91      107.06      2.76 o 
  -2  -7   4       59.18       60.30      1.73 o 
  -1  -7   4       96.12       93.89      1.94 o 
   0  -7   4      280.54      267.35      4.97 o 
   1  -7   4      279.68      257.78      8.23 o 
   3  -7   4       75.94       71.05      2.81 o 
   4  -7   4      250.05      231.77      7.64 o 
  -5  -6   4       60.83       63.09      1.84 o 
  -4  -6   4      166.90      173.61      4.16 o 
  -3  -6   4      103.66      106.79      2.71 o 
  -2  -6   4        1.47        1.81      0.37 o 
  -1  -6   4       23.54       25.61      1.68 o 
   0  -6   4        4.11        4.45      0.35 o 
   1  -6   4       98.39       90.68      3.16 o 
   2  -6   4        8.58       10.37      0.89 o 
   3  -6   4        7.29        9.41      0.94 o 
   4  -6   4      145.83      144.02      4.93 o 
   5  -6   4      142.09      138.34      4.80 o 
  -6  -5   4       58.06       62.00      1.83 o 
  -5  -5   4      138.01      145.70      3.57 o 
  -4  -5   4      160.73      160.77      3.85 o 
  -3  -5   4      175.03      183.94      4.33 o 
  -2  -5   4      499.21      484.57     10.75 o 
  -1  -5   4       87.75       95.88      1.92 o 
   0  -5   4        9.23       11.74      0.48 o 
   1  -5   4      379.71      365.22     11.28 o 
   2  -5   4        2.07        2.40      0.47 o 
   3  -5   4        2.28        6.77      0.70 o 
   4  -5   4       95.04       99.99      3.49 o 
   5  -5   4       79.97       78.16      2.90 o 
   6  -5   4       20.86       21.00      1.33 o 
  -6  -4   4       23.98       27.47      0.88 o 
  -5  -4   4        5.99        6.19      0.44 o 
  -4  -4   4      262.13      265.42      5.86 o 
  -3  -4   4      815.97      843.28     16.50 o 
  -2  -4   4      283.83      289.05      6.52 o 
  -1  -4   4      260.10      257.94      4.71 o 
   0  -4   4      864.73      854.08     25.85 o 
   1  -4   4       29.39       29.84      1.21 o 
   2  -4   4      189.14      194.37      6.16 o 
   3  -4   4       14.90       17.37      0.95 o 
   4  -4   4        6.12        7.77      0.82 o 
   5  -4   4      175.08      181.31      5.90 o 
   6  -4   4        0.60        0.40      0.56 o 
   7  -4   4        7.74        8.76      0.94 o 
  -6  -3   4       19.09       21.44      0.76 o 
  -5  -3   4       93.29      105.05      2.11 o 
  -4  -3   4        0.99        0.86      0.29 o 
  -3  -3   4      129.35      134.42      2.55 o 
  -2  -3   4      894.22      987.96     17.04 o 
  -1  -3   4      820.30      907.50     13.60 o 
   0  -3   4      182.84      196.77      4.14 o 
   1  -3   4      623.56      644.51     19.59 o 
   2  -3   4      414.40      456.10     13.97 o 
   3  -3   4       61.36       66.32      2.34 o 
   4  -3   4      676.51      716.36     21.86 o 
   5  -3   4       80.77       83.27      2.93 o 
   6  -3   4       48.28       51.33      2.06 o 
   7  -3   4      163.80      167.39      5.53 o 
  -6  -2   4      237.96      248.64      4.60 o 
  -5  -2   4       18.44       16.38      0.62 o 
  -4  -2   4        2.13        2.84      0.49 o 
  -3  -2   4      640.77      669.91     11.61 o 
  -2  -2   4      100.91      110.78      2.09 o 
  -1  -2   4       61.80       63.85      1.08 o 
   0  -2   4      442.16      436.08      9.05 o 
   1  -2   4     1330.29     1427.28     29.36 o 
   2  -2   4      329.64      319.28      6.66 o 
   3  -2   4      250.26      245.07      5.15 o 
   4  -2   4      254.07      261.68      5.52 o 
   5  -2   4      495.80      521.35     12.89 o 
   6  -2   4      481.74      499.69     10.47 o 
   7  -2   4       28.23       30.38      1.01 o 
   8  -2   4       87.04       91.61      3.16 o 
  -6  -1   4       96.59       89.22      1.88 o 
  -5  -1   4      151.01      141.56      2.71 o 
  -4  -1   4      390.76      388.18      6.83 o 
  -3  -1   4      243.58      233.24      4.18 o 
  -2  -1   4      443.38      434.63      7.57 o 
  -1  -1   4       62.79       61.65      1.05 o 
   0  -1   4      739.21      752.49     15.53 o 
   1  -1   4     1589.70     1489.73     53.85 o 
   2  -1   4      143.60      181.52      3.86 o 
   3  -1   4       57.89       50.15      1.19 o 
   4  -1   4      335.73      333.52      7.00 o 
   5  -1   4      264.19      259.87      5.51 o 
   6  -1   4       70.87       76.84      1.83 o 
   7  -1   4      103.86      108.61      2.53 o 
   8  -1   4      144.67      148.63      4.69 o 
  -6   0   4      172.43      172.80      5.63 o 
  -5   0   4      228.52      224.61      4.70 o 
  -4   0   4       20.47       18.77      0.81 o 
  -3   0   4      318.56      319.61      5.65 o 
  -2   0   4     1514.38     1561.05     26.65 o 
  -1   0   4      348.00      377.64      6.57 o 
   0   0   4      550.98      579.86     14.14 o 
   1   0   4      663.13      686.67     19.41 o 
   2   0   4     1555.55     1569.76     44.24 o 
   3   0   4      359.90      357.44      7.47 o 
   4   0   4       20.06       17.99      0.56 o 
   5   0   4        9.27        5.85      0.37 o 
   6   0   4        4.43        4.95      0.36 o 
   7   0   4      364.73      369.94      7.84 o 
   8   0   4       19.46       18.71      1.10 o 
   9   0   4        2.17        1.96      0.70 o 
  -5   1   4       11.54       12.94      1.04 o 
  -4   1   4       56.06       54.61      2.16 o 
  -3   1   4      492.22      489.37      8.53 o 
  -2   1   4      791.75      791.90     14.92 o 
  -1   1   4       94.80       92.03      1.71 o 
   0   1   4      948.43     1043.20     17.84 o 
   1   1   4     3962.41     3635.78    102.93 o 
   2   1   4     1916.32     2059.10     58.00 o 
   3   1   4      170.12      165.75      4.88 o 
   4   1   4      668.37      656.31     18.57 o 
   5   1   4       19.11       14.60      0.53 o 
   6   1   4       51.81       47.37      1.21 o 
   7   1   4       30.99       31.18      0.94 o 
   8   1   4        5.14        5.07      0.65 o 
   9   1   4       77.72       73.90      2.66 o 
  -5   2   4       24.51       26.79      1.52 o 
  -4   2   4       50.18       48.49      2.00 o 
  -3   2   4        8.57        8.87      0.80 o 
  -2   2   4        1.91        1.83      0.45 o 
  -1   2   4      814.14      813.57     13.97 o 
   0   2   4       51.90       36.09      0.73 o 
   1   2   4      246.15      226.56      6.64 o 
   2   2   4      355.76      361.76     10.39 o 
   3   2   4      221.96      205.46      6.01 o 
   4   2   4     1939.54     1878.27     53.07 o 
   5   2   4      534.69      523.27     14.91 o 
   6   2   4        3.89        6.39      0.56 o 
   7   2   4       95.76       89.46      2.11 o 
   8   2   4      499.34      460.57     13.30 o 
   9   2   4        3.30        2.95      0.66 o 
  -5   3   4      144.32      142.45      4.79 o 
  -4   3   4        5.59        7.16      0.87 o 
  -3   3   4       31.22       33.24      1.53 o 
  -2   3   4      126.49      123.79      2.84 o 
  -1   3   4       29.76       34.02      0.98 o 
   0   3   4       32.84       40.66      1.09 o 
   1   3   4      198.30      169.11      5.09 o 
   2   3   4        2.14        0.88      0.29 o 
   3   3   4     1153.26     1177.54     33.19 o 
   4   3   4      516.91      544.61     15.52 o 
   5   3   4      184.17      179.15      5.34 o 
   6   3   4      429.61      420.73     12.11 o 
   7   3   4      228.59      227.78      6.77 o 
   8   3   4       13.19       16.28      0.95 o 
   9   3   4        2.10        1.86      0.61 o 
  -4   4   4      178.75      178.25      5.73 o 
  -3   4   4      173.86      171.00      5.42 o 
  -2   4   4       29.11       25.87      1.09 o 
  -1   4   4       88.64       87.27      3.14 o 
   0   4   4      599.91      638.39     19.52 o 
   1   4   4      228.78      214.80      4.67 o 
   2   4   4      810.71      785.09     16.28 o 
   3   4   4       25.11       21.59      0.96 o 
   4   4   4       25.03       24.01      1.03 o 
   5   4   4      923.14      933.44     26.42 o 
   6   4   4        4.83        4.76      0.51 o 
   7   4   4        4.88        6.45      0.64 o 
   8   4   4       92.43       95.64      3.17 o 
   9   4   4       32.44       30.47      1.44 o 
  -3   5   4      290.97      273.88      8.35 o 
  -2   5   4      233.76      225.60      5.02 o 
  -1   5   4      225.52      226.99      7.60 o 
   0   5   4      491.68      493.75     15.29 o 
   1   5   4      371.85      368.65      7.86 o 
   2   5   4      122.88      111.43      2.58 o 
   3   5   4      253.67      239.15      5.17 o 
   4   5   4      999.59      985.44     27.91 o 
   5   5   4       44.95       49.72      1.81 o 
   6   5   4       80.71       71.15      2.42 o 
   7   5   4      509.50      456.65     13.19 o 
   8   5   4      158.01      155.58      4.85 o 
   9   5   4       25.05       23.69      1.23 o 
  -3   6   4       97.08       94.80      3.38 o 
  -2   6   4       21.54       20.24      1.48 o 
  -1   6   4       38.32       34.94      1.15 o 
   0   6   4       22.12       23.25      1.47 o 
   1   6   4      155.06      149.81      6.87 o 
   2   6   4      258.79      256.72      5.80 o 
   3   6   4      598.31      615.44     12.90 o 
   4   6   4      858.76      845.59     24.04 o 
   5   6   4      382.85      367.37     10.69 o 
   6   6   4      418.64      409.94     11.91 o 
   7   6   4      253.39      225.08      6.78 o 
   8   6   4      145.37      141.03      4.48 o 
   9   6   4        7.20        8.52      0.86 o 
  -2   7   4       21.58       20.37      0.95 o 
  -1   7   4        0.86       -0.39      0.77 o 
   0   7   4       59.45       56.16      3.80 o 
   1   7   4      167.18      161.02      3.74 o 
   2   7   4        0.82        1.02      0.50 o 
   3   7   4      103.12      103.60      2.50 o 
   4   7   4      255.90      251.82      5.53 o 
   5   7   4      204.77      200.47      6.07 o 
   6   7   4       17.15       18.66      1.03 o 
   7   7   4       23.32       22.41      1.17 o 
   8   7   4      174.50      178.58      5.56 o 
   0   8   4       36.99       34.33      4.32 o 
   1   8   4       34.24       31.44      1.11 o 
   2   8   4       17.75       16.04      0.76 o 
   3   8   4      112.68      115.94      2.82 o 
   4   8   4       16.90       17.43      0.95 o 
   5   8   4       58.43       59.98      2.20 o 
   6   8   4        9.74        6.93      0.73 o 
   7   8   4      130.17      145.98      4.65 o 
   1   9   4       40.41       38.39      1.28 o 
   2   9   4       13.89       13.05      1.69 o 
   3   9   4        0.69        0.25      0.39 o 
   4   9   4       39.01       39.67      1.57 o 
   5   9   4       72.80       72.84      3.72 o 
   6   9   4       60.16       61.36      2.33 o 
  -2  -8   5       66.26       64.06      1.92 o 
  -1  -8   5        2.30        2.94      0.58 o 
   0  -8   5       75.84       73.75      1.98 o 
   1  -8   5       11.17       10.95      0.66 o 
   2  -8   5        4.08        3.52      0.87 o 
  -4  -7   5       35.16       33.29      1.26 o 
  -3  -7   5       79.59       79.20      2.22 o 
  -1  -7   5      198.33      188.35      3.60 o 
   0  -7   5        0.73        0.84      0.54 o 
   1  -7   5       29.77       29.48      1.54 o 
   2  -7   5      172.03      167.98      5.64 o 
   3  -7   5        1.49        0.90      0.70 o 
   4  -7   5       13.72       17.12      1.31 o 
  -4  -6   5        1.01        1.74      0.48 o 
  -3  -6   5      245.22      251.57      5.87 o 
  -2  -6   5      170.05      168.71      4.06 o 
  -1  -6   5       17.84       15.64      0.61 o 
   0  -6   5       64.63       66.00      1.48 o 
   1  -6   5      255.50      254.07      8.06 o 
   2  -6   5       27.28       28.04      1.43 o 
   3  -6   5       81.64       78.10      2.89 o 
   4  -6   5       60.59       62.00      2.48 o 
   5  -6   5       25.10       25.92      1.59 o 
  -5  -5   5       27.33       32.29      1.25 o 
  -4  -5   5      116.37      129.60      3.26 o 
  -3  -5   5        7.37        8.38      0.63 o 
  -2  -5   5       69.03       73.53      1.99 o 
  -1  -5   5      198.33      204.15      3.83 o 
   0  -5   5      172.09      175.36      3.35 o 
   1  -5   5       72.40       71.22      2.52 o 
   2  -5   5        8.55        9.88      0.80 o 
   3  -5   5       80.34       83.51      2.97 o 
   4  -5   5      116.08      122.53      4.21 o 
   5  -5   5      142.17      142.47      4.86 o 
   6  -5   5       22.37       20.92      1.33 o 
  -5  -4   5      151.88      163.70      3.97 o 
  -4  -4   5        6.08        5.47      0.53 o 
  -3  -4   5      107.11      113.89      2.85 o 
  -2  -4   5      725.80      760.02     16.66 o 
  -1  -4   5      152.59      156.34      2.97 o 
   0  -4   5      315.04      310.73      5.68 o 
   1  -4   5      246.08      259.30      8.10 o 
   2  -4   5      237.94      238.85      7.52 o 
   3  -4   5       54.37       55.40      2.09 o 
   4  -4   5       12.05       12.21      0.90 o 
   5  -4   5       35.30       36.40      1.64 o 
   6  -4   5       63.15       62.10      2.46 o 
   7  -4   5      150.32      145.57      4.97 o 
  -5  -3   5       70.77       66.38      1.85 o 
  -4  -3   5       59.15       58.11      1.45 o 
  -3  -3   5      505.42      502.87      8.81 o 
  -2  -3   5      411.44      408.75      7.21 o 
  -1  -3   5      185.64      178.74      3.34 o 
   0  -3   5      385.22      392.34      7.06 o 
   1  -3   5     1316.37     1374.88     41.52 o 
   2  -3   5      624.74      615.03     18.77 o 
   3  -3   5       14.02       14.96      0.93 o 
   4  -3   5      190.47      190.30      6.14 o 
   5  -3   5       71.25       71.51      2.63 o 
   6  -3   5       27.26       30.10      1.44 o 
   7  -3   5       57.46       60.04      2.40 o 
  -5  -2   5      119.67      118.79      2.45 o 
  -4  -2   5      105.57      108.19      2.39 o 
  -3  -2   5       37.94       34.63      0.89 o 
  -2  -2   5       29.37       30.41      0.78 o 
  -1  -2   5      552.75      577.92      8.71 o 
   0  -2   5      315.79      311.26      4.76 o 
   1  -2   5      424.99      428.84      8.93 o 
   2  -2   5      588.77      640.21     13.26 o 
   3  -2   5     1118.73     1178.17     24.27 o 
   4  -2   5      699.47      724.17     14.99 o 
   5  -2   5       89.10       89.59      2.07 o 
   6  -2   5        4.97        5.04      0.66 o 
   7  -2   5       23.75       24.82      1.35 o 
   8  -2   5      151.13      155.13      5.20 o 
  -5  -1   5       66.68       67.79      1.51 o 
  -4  -1   5       12.42       14.72      0.56 o 
  -3  -1   5       30.72       28.45      0.77 o 
  -2  -1   5      661.18      684.42     11.86 o 
  -1  -1   5      270.50      275.41      4.22 o 
   0  -1   5        1.88        1.41      0.33 o 
   1  -1   5     1023.43     1048.04     21.62 o 
   2  -1   5      812.62      856.54     17.66 o 
   3  -1   5      621.66      648.12     13.44 o 
   4  -1   5      430.03      444.68      9.29 o 
   5  -1   5      158.33      147.72      3.25 o 
   6  -1   5       13.90       11.81      0.56 o 
   7  -1   5      110.26      112.54      2.61 o 
   8  -1   5       51.90       51.77      1.45 o 
  -5   0   5       18.69       20.04      1.31 o 
  -4   0   5      102.31      100.41      1.99 o 
  -3   0   5      318.92      305.85      5.43 o 
  -2   0   5       29.87       29.51      0.73 o 
  -1   0   5        3.62        4.22      0.41 o 
   0   0   5     1397.29     1410.14     35.34 o 
   1   0   5       42.02       26.07      1.03 o 
   2   0   5        1.56        4.62      0.41 o 
   3   0   5       73.53       68.79      1.62 o 
   4   0   5       40.37       37.06      0.99 o 
   5   0   5      774.88      775.18     16.08 o 
   6   0   5       67.86       67.35      1.65 o 
   7   0   5        3.30        2.82      0.36 o 
   8   0   5      160.84      153.43      3.47 o 
   9   0   5      146.29      136.87      4.39 o 
  -5   1   5      109.00      103.68      3.70 o 
  -4   1   5      125.51      123.48      4.15 o 
  -3   1   5       22.61       23.62      1.31 o 
  -2   1   5        1.50        1.53      0.71 o 
  -1   1   5       89.16       96.64      1.82 o 
   0   1   5       60.56       54.67      1.10 o 
   1   1   5      177.94      153.24      4.63 o 
   2   1   5      226.66      217.97      6.39 o 
   3   1   5       32.35       26.73      1.04 o 
   4   1   5     1652.09     1612.67     45.31 o 
   5   1   5      255.06      263.28      5.64 o 
   6   1   5        8.60        7.92      0.49 o 
   7   1   5      251.81      244.34      5.29 o 
   8   1   5       61.60       60.01      1.57 o 
   9   1   5        0.68        0.01      0.56 o 
  -4   2   5        2.11        2.46      0.66 o 
  -3   2   5      295.63      283.12      8.56 o 
  -2   2   5       38.62       40.06      1.72 o 
  -1   2   5        1.60        2.12      0.46 o 
   0   2   5      265.56      270.67      5.90 o 
   1   2   5     1245.46     1287.21     36.34 o 
   2   2   5      496.74      481.65     13.80 o 
   3   2   5     1024.17     1030.22     29.09 o 
   4   2   5      541.12      520.41     14.85 o 
   5   2   5      119.53      117.63      3.62 o 
   6   2   5      414.41      412.50     11.88 o 
   7   2   5       21.57       23.02      0.83 o 
   8   2   5       21.67       22.28      0.89 o 
   9   2   5       15.70       17.92      1.07 o 
  -4   3   5      148.12      147.04      4.89 o 
  -3   3   5      297.04      293.14      8.88 o 
  -2   3   5      518.52      501.18     14.61 o 
  -1   3   5       94.26       94.35      3.18 o 
   0   3   5       94.04      101.45      3.32 o 
   1   3   5      818.02      787.24     22.42 o 
   2   3   5       21.13       20.76      0.99 o 
   3   3   5       86.90       80.61      2.63 o 
   4   3   5      694.01      670.56     19.09 o 
   5   3   5      706.64      706.11     20.10 o 
   6   3   5      113.91      117.33      3.68 o 
   7   3   5      258.14      240.41      7.13 o 
   8   3   5      529.20      513.29     10.86 o 
   9   3   5       82.27       74.57      2.63 o 
  -3   4   5      184.34      187.37      5.99 o 
  -2   4   5      363.76      354.10     10.55 o 
  -1   4   5       17.31       17.07      1.23 o 
   0   4   5       91.15       82.08      2.82 o 
   1   4   5       62.65       56.08      2.05 o 
   2   4   5       65.28       67.31      2.37 o 
   3   4   5       89.49       90.77      2.95 o 
   4   4   5      712.97      732.98     20.88 o 
   5   4   5     1173.20     1133.40     32.05 o 
   6   4   5      123.58      121.57      3.83 o 
   7   4   5      416.94      394.72     11.48 o 
   8   4   5      390.83      351.18     10.31 o 
   9   4   5       51.57       44.52      1.83 o 
  -3   5   5       20.35       19.08      1.29 o 
  -2   5   5       84.84       78.13      2.89 o 
  -1   5   5       59.54       60.51      2.84 o 
   0   5   5      149.45      144.95      4.21 o 
   1   5   5      473.81      474.39     10.07 o 
   2   5   5      245.07      249.42      7.48 o 
   3   5   5        1.79        1.78      0.42 o 
   4   5   5      460.54      444.31     12.86 o 
   5   5   5      198.96      188.93      5.72 o 
   6   5   5       36.45       36.99      1.50 o 
   7   5   5       33.58       35.62      1.50 o 
   8   5   5       29.67       30.05      1.38 o 
   9   5   5      123.12      119.22      3.93 o 
  -2   6   5       50.41       47.66      2.07 o 
  -1   6   5      151.60      145.94      3.47 o 
   0   6   5       27.46       32.75      2.35 o 
   1   6   5      160.86      167.31      3.85 o 
   2   6   5      209.09      205.55      4.60 o 
   3   6   5       40.50       40.37      1.64 o 
   4   6   5       30.77       32.88      1.44 o 
   5   6   5      122.84      117.67      3.78 o 
   6   6   5       48.82       48.76      1.88 o 
   7   6   5        0.83        1.67      0.48 o 
   8   6   5      230.89      231.41      7.02 o 
   9   6   5       69.42       66.94      2.52 o 
  -1   7   5        0.52        0.09      0.42 o 
   0   7   5        4.24        2.99      0.45 o 
   1   7   5      129.23      125.50      3.05 o 
   2   7   5        8.03       10.60      0.67 o 
   3   7   5        4.17        5.51      0.51 o 
   4   7   5       39.31       36.05      1.54 o 
   5   7   5      122.17      120.84      3.91 o 
   6   7   5      146.69      148.34      4.71 o 
   7   7   5      100.23      100.54      3.38 o 
   8   7   5       53.00       57.87      2.22 o 
   1   8   5       10.82        9.52      0.54 o 
   2   8   5      200.14      201.49      4.63 o 
   3   8   5      269.45      266.98      5.95 o 
   4   8   5       27.42       28.50      1.38 o 
   5   8   5      114.10      118.24      3.90 o 
   6   8   5       20.81       21.66      1.20 o 
   7   8   5        8.03        6.69      0.75 o 
   3   9   5       29.25       29.61      1.14 o 
   4   9   5       45.32       46.69      1.48 o 
   5   9   5        4.40        4.61      0.67 o 
  -2  -7   6       11.78       12.97      0.88 o 
  -1  -7   6       46.85       45.07      1.49 o 
   0  -7   6      181.97      164.90      3.26 o 
   1  -7   6      190.14      171.34      4.11 o 
   2  -7   6       76.10       72.86      2.85 o 
   3  -7   6        4.92        4.16      0.90 o 
  -3  -6   6        5.72        5.20      0.59 o 
  -2  -6   6       10.42        9.83      0.72 o 
  -1  -6   6      161.96      150.02      3.69 o 
   0  -6   6      100.91       95.51      2.02 o 
   1  -6   6      212.72      201.60      6.51 o 
   2  -6   6      104.36      101.05      3.54 o 
   3  -6   6      121.76      122.77      4.26 o 
   4  -6   6       91.96       90.55      3.34 o 
  -4  -5   6       91.48       86.21      2.38 o 
  -3  -5   6       51.76       54.12      1.67 o 
  -2  -5   6      272.04      255.93      5.96 o 
  -1  -5   6       96.90       89.08      2.36 o 
   0  -5   6        1.06        5.10      0.58 o 
   1  -5   6      114.48      113.44      3.81 o 
   2  -5   6      191.15      194.03      6.27 o 
   3  -5   6       53.19       55.37      2.22 o 
   4  -5   6        5.17        5.87      0.79 o 
   5  -5   6       74.66       75.07      2.87 o 
   6  -5   6       18.51       17.46      1.34 o 
  -4  -4   6      131.11      132.60      3.32 o 
  -3  -4   6      262.29      270.04      6.23 o 
  -2  -4   6      142.92      146.03      3.56 o 
  -1  -4   6        5.74        6.95      0.53 o 
   0  -4   6      443.38      448.04     10.56 o 
   1  -4   6      169.05      170.65      5.49 o 
   2  -4   6       34.20       34.46      1.47 o 
   3  -4   6      155.01      153.95      5.08 o 
   4  -4   6      258.12      255.07      8.15 o 
   5  -4   6      148.44      142.99      4.84 o 
   6  -4   6        2.80        3.18      0.70 o 
  -4  -3   6       39.50       42.13      1.35 o 
  -3  -3   6       26.46       28.29      1.03 o 
  -2  -3   6        3.62        3.29      0.42 o 
  -1  -3   6      659.13      633.07     13.93 o 
   0  -3   6      537.39      546.52      9.79 o 
   1  -3   6      265.86      264.06      8.27 o 
   2  -3   6      828.15      837.87     25.51 o 
   3  -3   6      254.06      266.20      8.42 o 
   4  -3   6      403.47      402.05     12.52 o 
   5  -3   6      137.61      141.72      4.77 o 
   6  -3   6        3.17        2.86      0.67 o 
   7  -3   6        3.52        4.61      0.73 o 
  -4  -2   6        4.08        2.71      0.39 o 
  -3  -2   6      127.57      131.39      2.55 o 
  -2  -2   6      133.54      128.56      2.46 o 
  -1  -2   6        5.25        6.03      0.35 o 
   0  -2   6       74.52       74.32      1.29 o 
   1  -2   6     1153.23     1148.99     34.79 o 
   2  -2   6       32.52       28.77      1.26 o 
   3  -2   6       67.54       60.88      2.28 o 
   4  -2   6      340.81      338.17     10.60 o 
   5  -2   6      102.29      104.98      3.67 o 
   6  -2   6      277.72      268.77      8.59 o 
   7  -2   6       39.06       37.31      1.75 o 
   8  -2   6       16.98       17.24      1.25 o 
  -4  -1   6      134.98      124.37      2.46 o 
  -3  -1   6      122.81      124.90      2.42 o 
  -2  -1   6        2.48        2.81      0.62 o 
  -1  -1   6      122.74      118.10      2.25 o 
   0  -1   6       28.43       25.07      0.57 o 
   1  -1   6       57.72       49.06      1.25 o 
   2  -1   6        7.06        4.86      0.61 o 
   3  -1   6       37.86       34.67      0.95 o 
   4  -1   6      259.33      262.08      5.60 o 
   5  -1   6      922.15      935.91     19.38 o 
   6  -1   6      154.06      151.13      3.37 o 
   7  -1   6       58.98       53.73      2.17 o 
   8  -1   6      166.31      157.44      5.29 o 
  -4   0   6        7.46        7.33      0.94 o 
  -3   0   6      102.35       95.85      3.37 o 
  -2   0   6      605.87      594.95     10.36 o 
  -1   0   6        2.65        2.87      0.31 o 
   0   0   6       26.58       24.81      0.64 o 
   1   0   6      439.58      423.15     12.17 o 
   2   0   6      270.82      277.05      8.06 o 
   3   0   6      104.98      100.58      2.31 o 
   4   0   6      348.21      351.67      7.45 o 
   5   0   6      235.26      224.24      4.85 o 
   6   0   6        7.80        6.03      0.45 o 
   7   0   6      121.45      118.29      2.77 o 
   8   0   6       54.89       53.26      1.46 o 
   9   0   6        6.97        7.48      0.60 o 
  -4   1   6       23.84       21.02      1.37 o 
  -3   1   6      330.03      317.67      9.59 o 
  -2   1   6      872.96      868.13     24.88 o 
  -1   1   6      809.33      780.51     22.34 o 
   0   1   6      358.61      354.68     11.02 o 
   1   1   6      547.21      543.09     15.57 o 
   2   1   6      734.42      760.76     21.61 o 
   3   1   6        5.95        6.72      0.58 o 
   4   1   6      281.01      263.71      7.69 o 
   5   1   6      311.30      311.30      6.66 o 
   6   1   6       49.35       51.99      1.39 o 
   7   1   6      125.18      127.93      2.96 o 
   8   1   6      189.64      182.82      4.10 o 
   9   1   6      172.23      169.17      3.86 o 
  -3   2   6      105.56      104.48      3.67 o 
  -2   2   6      251.45      253.41      7.75 o 
  -1   2   6      332.07      326.72      9.72 o 
   0   2   6       35.90       38.94      1.64 o 
   1   2   6      333.79      304.35      8.96 o 
   2   2   6      317.24      305.79      8.98 o 
   3   2   6      185.57      183.03      5.50 o 
   4   2   6      447.24      455.79     13.11 o 
   5   2   6     1002.28      987.36     27.94 o 
   6   2   6      879.95      871.05     24.72 o 
   7   2   6       92.20       89.24      2.18 o 
   8   2   6      308.55      305.98      6.64 o 
   9   2   6      167.50      155.80      3.60 o 
  -3   3   6        6.32        5.79      0.82 o 
  -2   3   6       25.22       32.32      1.59 o 
  -1   3   6       25.71       23.78      1.27 o 
   0   3   6        1.33        1.17      0.46 o 
   1   3   6      520.96      500.03     14.47 o 
   2   3   6      362.92      364.53     10.67 o 
   3   3   6       62.66       65.96      2.30 o 
   4   3   6      231.51      233.70      6.95 o 
   5   3   6      775.48      717.83     20.45 o 
   6   3   6      138.30      132.24      4.14 o 
   7   3   6       68.18       69.16      2.41 o 
   8   3   6      104.05      101.27      2.48 o 
   9   3   6       23.79       20.72      0.88 o 
  -2   4   6      132.22      123.95      4.22 o 
  -1   4   6       64.46       56.63      2.24 o 
   0   4   6      290.98      284.99      8.58 o 
   1   4   6       12.66       21.83      1.15 o 
   2   4   6       31.25       33.61      1.47 o 
   3   4   6      120.93      117.53      3.78 o 
   5   4   6       25.32       26.43      1.22 o 
   6   4   6       54.69       49.59      1.86 o 
   7   4   6       55.43       55.33      2.06 o 
   8   4   6       62.13       73.99      2.60 o 
   9   4   6      155.28      150.87      3.54 o 
  -2   5   6      174.35      158.45      5.21 o 
  -1   5   6      207.53      188.92      6.00 o 
   0   5   6        4.72        4.18      0.67 o 
   1   5   6       27.56       27.89      1.37 o 
   2   5   6      343.55      354.16     12.67 o 
   3   5   6       11.70        9.49      0.79 o 
   4   5   6        8.09       10.56      0.83 o 
   5   5   6       39.51       33.91      1.46 o 
   6   5   6       28.25       29.09      1.33 o 
   7   5   6      178.31      175.37      5.44 o 
   8   5   6       66.45       66.56      2.44 o 
   9   5   6       19.94       23.16      1.33 o 
  -1   6   6       27.18       23.80      1.41 o 
   0   6   6      171.18      159.06      5.16 o 
   1   6   6      345.86      329.92      9.89 o 
   2   6   6       80.11       83.33      2.98 o 
   3   6   6      404.89      413.46     12.15 o 
   4   6   6      679.83      665.68     19.16 o 
   5   6   6       85.47       86.11      2.96 o 
   6   6   6       73.12       72.15      2.56 o 
   7   6   6        6.20        5.79      0.67 o 
   8   6   6       30.15       27.62      1.38 o 
   0   7   6       78.62       73.96      2.30 o 
   1   7   6      138.37      139.55      7.08 o 
   2   7   6      134.85      140.89      4.62 o 
   3   7   6      221.94      226.00      6.95 o 
   4   7   6      187.69      191.66      5.98 o 
   5   7   6       93.46       92.70      3.19 o 
   6   7   6        7.90        8.72      0.87 o 
   7   7   6       89.16       89.32      3.12 o 
   8   7   6      177.06      187.76      5.90 o 
   2   8   6       40.70       41.55      1.41 o 
   3   8   6        0.96        1.49      0.55 o 
   4   8   6       12.80       13.27      1.01 o 
   5   8   6      193.60      198.16      6.20 o 
   6   8   6       87.72       91.41      3.19 o 
   7   8   6       90.10      100.32      3.48 o 
   1  -7   7       13.41       11.99      0.82 o 
  -2  -6   7       99.27       95.28      2.60 o 
  -1  -6   7       22.84       21.18      0.98 o 
   0  -6   7        3.84        4.63      0.62 o 
   1  -6   7      296.56      282.89      5.35 o 
   2  -6   7       94.31       92.42      3.33 o 
   3  -6   7       40.02       37.58      1.77 o 
   4  -6   7      199.20      189.51      6.35 o 
  -2  -5   7        1.61        2.41      0.50 o 
  -1  -5   7        5.91        4.49      0.54 o 
   0  -5   7      151.56      145.53      3.62 o 
   1  -5   7      217.88      220.81      7.07 o 
   2  -5   7       87.87       84.47      3.03 o 
   3  -5   7      229.04      226.96      7.34 o 
   4  -5   7      142.94      133.62      4.60 o 
   5  -5   7      208.93      199.70      6.62 o 
  -3  -4   7       15.78       16.86      0.94 o 
  -2  -4   7      261.12      256.49      5.97 o 
  -1  -4   7       24.84       25.93      1.04 o 
   0  -4   7        0.86        0.91      0.42 o 
   1  -4   7       99.14       97.20      3.34 o 
   2  -4   7      137.01      135.89      4.54 o 
   3  -4   7       13.42       12.77      0.99 o 
   4  -4   7       13.05       11.67      1.03 o 
   5  -4   7      106.16       98.88      3.57 o 
   6  -4   7       19.31       18.91      1.27 o 
  -3  -3   7      189.48      184.48      4.39 o 
  -2  -3   7      190.86      193.22      4.56 o 
  -1  -3   7       13.58       13.31      0.72 o 
   0  -3   7        9.63       11.20      0.72 o 
   1  -3   7        4.90        5.73      0.59 o 
   2  -3   7       96.86       92.34      3.21 o 
   3  -3   7        1.21        1.43      0.48 o 
   4  -3   7       35.94       34.71      1.60 o 
   5  -3   7      127.03      123.33      4.29 o 
   6  -3   7      120.21      122.45      4.31 o 
   7  -3   7       55.35       52.83      2.30 o 
  -3  -2   7        3.25        3.97      0.49 o 
  -2  -2   7      121.78      122.37      3.01 o 
  -1  -2   7      232.44      224.27      5.17 o 
   0  -2   7        2.71        2.85      0.38 o 
   1  -2   7      251.62      242.80      7.68 o 
   2  -2   7      486.30      486.32     15.02 o 
   3  -2   7      223.64      226.43      7.27 o 
   4  -2   7      241.28      241.50      7.76 o 
   5  -2   7      180.39      179.21      5.93 o 
   6  -2   7       79.08       75.29      2.89 o 
   7  -2   7        1.11        1.30      0.67 o 
  -3  -1   7       22.59       22.26      1.01 o 
  -2  -1   7      242.17      238.74      4.35 o 
  -1  -1   7      544.01      538.29      9.43 o 
   0  -1   7      286.06      294.03      5.26 o 
   1  -1   7      283.98      281.69      6.04 o 
   2  -1   7      247.97      252.25      5.43 o 
   3  -1   7      161.90      161.43      5.33 o 
   4  -1   7       37.31       38.09      1.72 o 
   5  -1   7      406.81      415.25     13.02 o 
   6  -1   7      104.73       99.98      3.61 o 
   7  -1   7       30.76       31.34      1.64 o 
   8  -1   7      179.18      175.38      5.93 o 
  -3   0   7      110.40      103.19      3.70 o 
  -2   0   7      355.22      358.75     10.74 o 
  -1   0   7      176.96      181.11      4.78 o 
   0   0   7      225.10      219.78      3.99 o 
   1   0   7       31.41       34.41      1.03 o 
   2   0   7       17.21       16.21      0.64 o 
   3   0   7      114.84      110.10      3.64 o 
   4   0   7      112.29      111.45      2.59 o 
   5   0   7      230.02      232.28      5.07 o 
   6   0   7      492.01      496.14     10.47 o 
   7   0   7      496.05      491.38     10.38 o 
   8   0   7      123.97      114.00      4.09 o 
  -3   1   7      139.59      135.44      4.64 o 
  -2   1   7       16.78       19.48      1.25 o 
  -1   1   7      100.87       86.74      3.05 o 
   0   1   7      110.86      112.61      3.72 o 
   1   1   7       92.04       93.09      1.81 o 
   2   1   7      893.24      913.81     25.98 o 
   3   1   7       95.69       95.36      3.06 o 
   4   1   7       20.25       20.84      0.98 o 
   5   1   7      256.85      249.96      5.46 o 
   6   1   7      188.86      188.91      4.22 o 
   7   1   7       53.66       56.13      1.54 o 
   8   1   7       51.25       50.42      1.46 o 
  -2   2   7       84.81       81.08      3.03 o 
  -1   2   7      118.93      118.09      3.98 o 
   0   2   7      182.73      174.73      5.50 o 
   1   2   7      848.07      801.68     22.91 o 
   2   2   7       45.08       55.85      2.08 o 
   3   2   7       39.89       42.10      1.66 o 
   4   2   7      375.97      353.16     10.30 o 
   5   2   7       92.29       93.16      3.04 o 
   6   2   7       31.76       33.27      1.42 o 
   7   2   7       29.55       29.94      1.04 o 
   8   2   7       57.87       59.94      1.67 o 
   9   2   7       47.87       50.63      2.46 o 
  -2   3   7       84.67       87.46      3.26 o 
  -1   3   7      158.66      145.55      4.79 o 
   1   3   7        5.36        8.36      0.79 o 
   2   3   7       43.81       47.16      1.89 o 
   3   3   7      307.02      325.12      9.62 o 
   4   3   7       21.18       26.53      1.26 o 
   5   3   7       61.70       58.39      2.10 o 
   6   3   7       25.40       20.95      1.13 o 
   7   3   7       68.16       67.97      2.41 o 
   8   3   7      265.85      267.67      5.91 o 
   9   3   7       12.95       13.06      0.77 o 
  -1   4   7        0.66        0.61      0.62 o 
   1   4   7      304.32      279.48      8.45 o 
   2   4   7      223.27      219.35      6.76 o 
   3   4   7       26.30       28.58      1.39 o 
   4   4   7      385.04      381.77     11.20 o 
   5   4   7      759.40      724.05     20.74 o 
   6   4   7       44.93       43.08      1.75 o 
   7   4   7       38.52       40.33      1.69 o 
   8   4   7       36.45       33.12      1.54 o 
   9   4   7       32.83       29.27      1.13 o 
   0   5   7      247.72      224.02      7.02 o 
   1   5   7      248.91      231.58      7.19 o 
   3   5   7       36.09       37.67      1.70 o 
   4   5   7      314.99      308.87      9.23 o 
   5   5   7      302.66      306.79      9.15 o 
   6   5   7        1.00        1.10      0.48 o 
   7   5   7        9.26       10.28      0.90 o 
   8   5   7      166.72      168.51      5.33 o 
   0   6   7        5.31        5.03      0.79 o 
   1   6   7       91.43       84.23      3.11 o 
   2   6   7      198.05      220.98      7.00 o 
   3   6   7      104.03      115.40      3.94 o 
   4   6   7       33.86       35.27      1.62 o 
   5   6   7       56.76       57.26      2.22 o 
   6   6   7      242.64      225.53      6.91 o 
   7   6   7       67.37       72.92      2.68 o 
   8   6   7      115.82      135.25      4.45 o 
   2   7   7      116.30      122.69      4.24 o 
   3   7   7       38.76       41.32      1.91 o 
   4   7   7       64.54       64.47      2.50 o 
   5   7   7      407.14      420.89     12.44 o 
   6   7   7       77.34       78.01      2.84 o 
   7   7   7        0.65        0.61      0.53 o 
  -1  -5   8       19.96       20.24      0.99 o 
   0  -5   8        9.41        9.43      0.73 o 
   1  -5   8       14.93       14.25      0.89 o 
   2  -5   8        1.61        1.23      0.65 o 
   3  -5   8       26.16       26.94      1.50 o 
   4  -5   8        7.81        7.40      0.88 o 
  -1  -4   8       59.69       57.19      1.76 o 
   0  -4   8       30.34       31.28      1.22 o 
   1  -4   8        4.89        4.97      0.46 o 
   2  -4   8       36.70       35.26      1.62 o 
   3  -4   8       78.23       73.98      2.78 o 
   4  -4   8       59.79       58.41      2.37 o 
   5  -4   8       73.14       69.60      2.76 o 
  -2  -3   8      105.24      110.96      2.85 o 
  -1  -3   8      268.84      254.33      5.91 o 
   0  -3   8      591.98      575.91     12.82 o 
   1  -3   8      264.59      273.21      5.12 o 
   2  -3   8      214.45      213.76      6.91 o 
   3  -3   8       45.07       49.08      2.06 o 
   4  -3   8       13.07       13.63      1.05 o 
   5  -3   8       23.88       20.82      1.35 o 
   6  -3   8       64.05       60.48      2.52 o 
  -2  -2   8      110.57      110.29      2.77 o 
  -1  -2   8      303.71      302.21      6.87 o 
   0  -2   8      179.77      183.57      4.36 o 
   1  -2   8      453.47      458.65      8.29 o 
   2  -2   8       84.95       89.39      3.20 o 
   3  -2   8       13.62       14.12      1.07 o 
   4  -2   8      280.78      281.98      9.06 o 
   5  -2   8      107.11      104.71      3.81 o 
   6  -2   8       65.73       64.35      2.65 o 
   7  -2   8      197.65      190.43      6.44 o 
  -1  -1   8        1.21        0.17      0.33 o 
   0  -1   8       18.92       16.00      0.75 o 
   1  -1   8       90.97       95.42      2.20 o 
   2  -1   8      100.20      100.47      3.54 o 
   3  -1   8      611.10      624.06     19.27 o 
   4  -1   8      122.39      121.45      4.25 o 
   5  -1   8       83.53       83.75      3.18 o 
   6  -1   8      181.14      172.41      5.87 o 
   7  -1   8       95.35       95.49      3.61 o 
  -2   0   8       86.82       76.01      2.95 o 
  -1   0   8       29.27       30.13      1.53 o 
   0   0   8       18.29       18.95      0.62 o 
   1   0   8      217.49      218.63      3.48 o 
   2   0   8      321.55      336.24      7.21 o 
   3   0   8       15.32       11.87      0.62 o 
   4   0   8       22.11       23.14      0.84 o 
   5   0   8      223.21      225.39      7.42 o 
   6   0   8       76.63       79.53      3.10 o 
   7   0   8        6.25        5.93      0.85 o 
   8   0   8       59.44       54.60      2.42 o 
  -2   1   8       67.06       62.28      2.57 o 
  -1   1   8      158.01      162.60      5.29 o 
   0   1   8      290.61      277.76      8.40 o 
   1   1   8       92.61       84.80      2.95 o 
   2   1   8        9.73       14.02      1.03 o 
   3   1   8        1.39        2.47      0.49 o 
   4   1   8      140.61      147.61      4.58 o 
   5   1   8       39.08       41.90      1.87 o 
   6   1   8        4.37        4.33      0.48 o 
   7   1   8        0.97        0.95      0.42 o 
   8   1   8       99.19       97.50      2.45 o 
  -1   2   8      131.60      121.93      4.21 o 
   0   2   8        3.42        3.30      0.70 o 
   1   2   8      227.81      202.79      6.29 o 
   2   2   8      625.30      598.63     17.31 o 
   3   2   8      175.12      176.86      5.50 o 
   4   2   8      146.84      147.45      4.63 o 
   5   2   8      361.07      355.48     10.42 o 
   6   2   8      350.53      344.53     10.13 o 
   7   2   8       10.07       10.88      0.67 o 
   8   2   8       15.04       17.11      0.85 o 
  -1   3   8        1.16        2.36      0.70 o 
   0   3   8       28.18       27.70      1.55 o 
   1   3   8      397.75      358.95     10.71 o 
   2   3   8      425.18      380.73     11.30 o 
   3   3   8      233.89      243.76      7.47 o 
   4   3   8       81.00       82.21      2.86 o 
   5   3   8      670.23      653.65     18.80 o 
   6   3   8      284.33      278.74      8.32 o 
   7   3   8        4.88        4.52      0.64 o 
   8   3   8       70.30       72.94      1.99 o 
   0   4   8       19.39       18.52      1.27 o 
   1   4   8       11.45       10.58      1.06 o 
   2   4   8       49.22       47.05      2.01 o 
   3   4   8      127.69      143.87      4.77 o 
   4   4   8      131.54      148.60      4.79 o 
   5   4   8       93.28       92.81      3.19 o 
   6   4   8       73.83       76.22      2.72 o 
   7   4   8      237.02      218.60      6.71 o 
   8   4   8      113.73      115.48      3.88 o 
   1   5   8        2.88        2.05      0.67 o 
   2   5   8      145.78      213.41      7.07 o 
   3   5   8       81.22       97.94      3.59 o 
   4   5   8       10.44       11.79      0.98 o 
   5   5   8      139.77      139.66      4.56 o 
   6   5   8      245.98      246.39      7.52 o 
   7   5   8       26.01       26.58      1.38 o 
   8   5   8       12.74       11.23      1.02 o 
   2   6   8       55.46       76.31      3.19 o 
   3   6   8        2.32        1.34      0.67 o 
   4   6   8      206.59      218.31      6.87 o 
   5   6   8      111.10      118.00      4.01 o 
   6   6   8       37.24       39.95      1.80 o 
   7   6   8       12.27       11.88      1.06 o 
   5   7   8       74.09       82.06      3.09 o 
   1  -4   9       77.46       75.63      2.28 o 
   2  -4   9      135.22      131.10      4.49 o 
   3  -4   9        0.68        0.16      0.62 o 
   0  -3   9       10.82       12.46      0.85 o 
   1  -3   9       37.45       35.47      1.34 o 
   2  -3   9       50.24       50.30      2.12 o 
   3  -3   9       21.63       22.74      1.31 o 
   4  -3   9      188.62      190.71      6.39 o 
   5  -3   9       41.64       39.91      1.98 o 
   0  -2   9       25.04       24.65      1.03 o 
   1  -2   9       98.32      104.38      2.74 o 
   2  -2   9      366.15      373.46     11.75 o 
   3  -2   9      118.25      121.01      4.26 o 
   4  -2   9        0.91        1.18      0.62 o 
   5  -2   9       33.92       36.07      1.88 o 
   6  -2   9       33.40       35.39      1.84 o 
   0  -1   9       55.44       57.74      1.64 o 
   1  -1   9      270.83      271.03      6.24 o 
   2  -1   9       78.47       79.78      3.00 o 
   3  -1   9       16.07       16.92      1.15 o 
   4  -1   9       16.42       18.85      1.25 o 
   5  -1   9      192.35      195.88      6.61 o 
   6  -1   9       50.30       49.68      2.29 o 
   7  -1   9       18.20       14.46      1.36 o 
   2   0   9      146.22      144.32      4.93 o 
   3   0   9      211.91      210.47      6.95 o 
   4   0   9       88.52       87.90      3.34 o 
   5   0   9      200.13      195.26      6.60 o 
   6   0   9      163.46      173.27      6.01 o 
   7   0   9      151.62      153.07      5.43 o 
   0   1   9        6.49        4.12      0.74 o 
   1   1   9       40.79       39.11      1.77 o 
   2   1   9      346.48      420.45     12.52 o 
   3   1   9      217.32      199.62      4.50 o 
   4   1   9       54.64       52.70      3.01 o 
   5   1   9       63.63       61.61      1.70 o 
   6   1   9      353.15      366.23     11.78 o 
   7   1   9       88.85       90.50      3.57 o 
   0   2   9       13.45       13.71      1.19 o 
   1   2   9       98.35       89.91      3.24 o 
   2   2   9      134.17      201.01      6.64 o 
   3   2   9       27.29       27.59      1.47 o 
   4   2   9      185.60      190.78      5.91 o 
   5   2   9      164.00      167.47      5.24 o 
   6   2   9       34.68       36.08      1.22 o 
   7   2   9       42.71       45.70      1.54 o 
   1   3   9       46.72       50.25      2.17 o 
   2   3   9        3.93        8.32      1.41 o 
   3   3   9      237.23      285.71      8.82 o 
   4   3   9      144.50      154.81      5.00 o 
   5   3   9       67.03       69.93      2.58 o 
   6   3   9      189.43      181.25      5.66 o 
   7   3   9       93.14       98.65      3.40 o 
   2   4   9      160.98      320.27     10.45 o 
   3   4   9       12.38       16.97      1.44 o 
   4   4   9        3.76        4.23      0.72 o 
   5   4   9      346.25      346.52     10.36 o 
   6   4   9       76.92       81.77      2.93 o 
   7   4   9       42.48       47.66      2.02 o 
   3   5   9        6.59       11.57      1.23 o 
   4   5   9       24.85       28.46      1.60 o 
   5   5   9       19.87       22.09      1.34 o 
   6   5   9       86.08       93.07      3.32 o 
   2  -1  10       59.35       68.20      2.08 o 
   3  -1  10      263.51      256.62      8.40 o 
   4  -1  10      215.77      218.97      7.33 o 
   5  -1  10       66.39       71.41      3.00 o 
   3   0  10       66.88       62.84      2.61 o 
   4   0  10       13.00       12.58      1.13 o 
   5   0  10      243.76      252.39      8.39 o 
   3   1  10        3.85        2.65      0.73 o 
   4   1  10       96.99       93.44      3.54 o 
   5   1  10       90.59       89.80      3.50 o 
   6   1  10       32.51       33.85      1.88 o 
   3   2  10       77.92       98.25      3.61 o 
   4   2  10        3.97        3.28      0.71 o 
   5   2  10       24.25       21.57      0.95 o 
   6   2  10      165.58      159.76      3.76 o 
   4   3  10       30.42       37.82      1.86 o 
   5   3  10       48.18       48.38      2.07 o 
                                                 
